# Supplementary material for: Experimental evaluation of stiffness predictions of multiaxial flax fibre composites by classical laminate theory
Source: PLoS One. 2020 Jun 24;15(6):e0234701. doi: 10.1371/journal.pone.0234701 (PMC7313735; doi:10.1371/journal.pone.0234701)
Supplement: S1 Table — (XLSX) [file pone.0234701.s001.xlsx]

## Sheet: UD_tensiletest
	DU03-01		DU03-02		DU03-03		DU03-04		DU03-05
	Strain[%]	DU03-01	Strain[%]	DU03-02	Strain[%]	DU03-03	Strain[%]	DU03-04	Strain[%]	DU03-05
	0.0108918	0.239769	0.0105302	-0.0571373	0.0108657	0.0323266	0.0111858	0.42853	0.0113959	0.321776
	0.012552	0.630657	0.0112348	0.234811	0.0118087	0.55417	0.0128315	1.15445	0.01321	0.813663
	0.0153189	1.59091	0.0136666	1.04882	0.0150312	1.4116	0.0156994	1.58505	0.0159056	1.45158
	0.0182368	2.27811	0.0178303	2.06425	0.0184984	2.11816	0.0185703	2.3151	0.0184496	2.08693
	0.0209035	2.78192	0.0211834	2.94609	0.0216312	2.86373	0.022058	3.26612	0.0206838	2.50094
	0.0238716	3.74829	0.0238051	3.72514	0.0244115	3.99618	0.0243704	3.6771	0.0233869	3.53441
	0.0267934	4.41053	0.0268706	4.23338	0.0274742	4.26147	0.0264905	4.24555	0.02625	4.01042
	0.0291767	4.91332	0.0295483	5.27802	0.0304131	5.04808	0.0288011	4.84187	0.0288288	4.50999
	0.0317468	5.89904	0.0323506	5.80243	0.0331146	5.9445	0.0320966	5.68241	0.0317977	5.68539
	0.0346224	6.34682	0.0350322	6.47295	0.0358314	6.4058	0.034828	6.39439	0.034702	6.19214
	0.0374409	6.90361	0.0376843	7.37879	0.0388319	7.25758	0.0369711	6.98866	0.0367804	6.66866
	0.0399898	7.71868	0.0405117	7.94443	0.0417093	7.84049	0.0398217	7.76259	0.0395153	7.56174
	0.0425639	8.20721	0.0431876	8.51684	0.0444654	8.53679	0.042998	8.48799	0.0422473	7.97984
	0.0453558	8.96675	0.0458055	9.67159	0.0471268	9.40602	0.0454213	9.17777	0.0455259	8.9216
	0.0482516	9.99067	0.0485666	10.1757	0.0504554	10.4061	0.0481014	9.85516	0.0479267	9.73629
	0.0509884	10.4914	0.0511338	10.7298	0.0529579	11.0003	0.0508095	10.6136	0.050445	10.2082
	0.0537844	11.1328	0.053673	11.4379	0.0553415	11.2522	0.0534956	11.544	0.0533725	10.8856
	0.056821	11.9942	0.0563963	12.062	0.058106	12.3123	0.0559442	11.8192	0.0559248	11.7366
	0.0593676	12.7186	0.0588881	12.5999	0.0609414	12.7942	0.0580583	12.5848	0.0591333	12.3976
	0.0623589	13.2051	0.061511	13.5481	0.0633965	13.5859	0.0610582	13.2297	0.062096	13.3199
	0.0650423	14.0905	0.0642045	14.2624	0.06589	14.2796	0.063986	13.8002	0.0647111	13.988
	0.0677397	14.7354	0.0671052	14.7174	0.0685147	14.6706	0.0671024	14.5979	0.0671188	14.4026
	0.0710394	15.4949	0.070061	15.4563	0.071317	15.6327	0.0697856	15.4797	0.069526	14.9841
	0.0734981	16.3986	0.0728716	16.2426	0.0741542	16.4481	0.0722541	15.9393	0.0722094	15.7686
	0.0760271	16.7863	0.0755708	16.8177	0.0778858	17.167	0.0754319	17.0793	0.0751696	16.4967
	0.0786393	17.6171	0.078056	17.9307	0.0804193	17.7078	0.0782652	17.6492	0.0773008	17.2007
	0.0813987	18.2814	0.0806378	18.321	0.0827793	18.5596	0.0810699	18.3592	0.0798149	17.8524
	0.0842725	19.017	0.0835605	18.9445	0.0852446	19.0553	0.0839724	19.036	0.0824599	18.2618
	0.0872218	19.7934	0.0867717	20.009	0.0879461	19.5745	0.08622	19.9179	0.0850172	19.1272
	0.0893398	20.5595	0.0893961	20.3596	0.0906573	20.61	0.0888215	20.414	0.0876196	19.716
	0.0916027	20.8382	0.0917994	21.517	0.092921	21.1832	0.0913052	20.8338	0.0904693	20.4666
	0.0942632	21.3232	0.0942289	21.9261	0.0953648	21.4813	0.0939523	21.6521	0.0935252	21.0681
	0.0973018	22.2355	0.0970118	22.5627	0.0981436	22.4085	0.096982	22.5252	0.0958379	21.4637
	0.100731	23.0389	0.0997355	23.2843	0.100979	23.0191	0.0992386	22.9486	0.0981794	22.2523
	0.103173	23.5814	0.10258	24.0269	0.104101	23.6061	0.102249	23.8567	0.100297	22.8415
	0.105595	24.1708	0.105194	24.8195	0.107099	24.5754	0.104539	24.1763	0.103221	23.4989
	0.108904	25.0556	0.108011	25.4222	0.109698	24.9043	0.107243	24.8733	0.106073	24.125
	0.11162	25.5671	0.110958	26.2388	0.112137	25.5396	0.109879	25.6932	0.108504	24.7102
	0.11405	26.3771	0.114062	26.986	0.114967	26.399	0.112947	26.3763	0.111099	25.5397
	0.116266	26.7673	0.117119	27.6513	0.117648	26.6674	0.115529	26.9458	0.113441	26.1018
	0.118938	27.3715	0.119987	28.3109	0.120304	27.9871	0.117519	27.6913	0.11603	26.6429
	0.12178	28.0327	0.122718	29.0889	0.122891	28.4577	0.119862	28.2727	0.118273	27.4745
	0.124031	28.7591	0.125454	29.5183	0.125848	28.9867	0.122916	28.7523	0.121001	27.9633
	0.126276	29.2853	0.128076	30.2572	0.128475	29.6343	0.126084	29.8711	0.124125	28.5115
	0.129129	30.1141	0.130689	31.0602	0.131393	30.4214	0.128792	30.2284	0.126622	29.3785
	0.132125	30.7901	0.133415	31.8137	0.134226	31.0074	0.131048	30.7328	0.129002	29.7474
	0.135068	31.4707	0.136047	32.2609	0.136956	31.6929	0.133482	31.4076	0.13171	30.4734
	0.138064	32.2909	0.138298	32.7556	0.139501	32.4821	0.13584	32.037	0.13453	31.325
	0.140399	32.7499	0.140937	33.4746	0.142241	32.9295	0.138285	32.3587	0.136843	31.6376
	0.142987	33.1605	0.143685	34.1665	0.144858	33.5412	0.141089	33.1811	0.139501	32.2509
	0.145455	33.9088	0.146566	34.55	0.147382	34.1856	0.144087	33.8048	0.142217	32.8852
	0.148339	34.3102	0.149061	35.2915	0.150074	34.6644	0.146522	34.3273	0.144914	33.4862
	0.151356	35.2317	0.151935	36.1019	0.15289	35.1308	0.148964	35.0966	0.14756	33.8362
	0.154136	35.9816	0.154725	36.6091	0.155609	36.0514	0.151572	35.537	0.150013	34.7354
	0.156828	36.4747	0.157293	37.1429	0.158357	36.723	0.154859	36.502	0.152543	35.1043
	0.159437	36.7804	0.159796	38.1317	0.161126	37.3106	0.157295	37.1009	0.155067	35.8181
	0.161938	37.8461	0.162099	38.4343	0.16431	37.8652	0.159324	37.5883	0.157706	36.4514
	0.165203	38.1634	0.164886	38.9551	0.166844	38.4748	0.162489	38.2998	0.160065	37.078
	0.168069	38.925	0.167621	39.6621	0.169536	39.0649	0.165195	38.8837	0.163409	37.4905
	0.170563	39.6606	0.170172	40.2132	0.171938	39.6914	0.167645	39.2229	0.166342	38.4563
	0.173133	40.1767	0.172685	40.8644	0.174721	40.1122	0.170365	39.8812	0.169082	38.813
	0.175813	40.739	0.175409	41.586	0.176919	40.7818	0.172655	40.6278	0.171387	39.4191
	0.178001	41.2393	0.177716	41.8307	0.179612	41.3149	0.175819	41.1905	0.174215	40.2876
	0.180883	41.5877	0.18038	42.3129	0.182303	41.8881	0.178008	41.4337	0.176533	40.6119
	0.183722	42.2612	0.18302	43.1984	0.185289	42.2088	0.180701	42.1958	0.178949	41.0475
	0.18632	43.1277	0.185904	43.717	0.188522	43.117	0.183621	42.7911	0.181965	41.8304
	0.189101	43.551	0.188687	44.1225	0.191736	43.5927	0.186688	43.4437	0.184685	42.2936
	0.191849	43.9479	0.191303	44.9188	0.194647	44.3542	0.189117	44.2021	0.187213	42.889
	0.194975	44.6315	0.194472	45.7902	0.197371	44.9478	0.191447	44.5367	0.189562	43.4085
	0.197354	45.2219	0.197385	45.9243	0.199853	45.226	0.194284	45.007	0.192524	43.7513
	0.199889	45.5688	0.200483	46.5958	0.202383	45.9597	0.196729	45.846	0.195466	44.2488
	0.202582	46.5535	0.203288	47.0107	0.205324	46.6052	0.199372	46.0654	0.198437	45.126
	0.205362	46.7965	0.206199	47.7589	0.207859	46.9819	0.20235	46.7939	0.200956	45.7291
	0.208239	47.4251	0.208987	48.7149	0.210634	47.5899	0.205272	47.4677	0.203934	46.0852
	0.210999	47.9453	0.211812	48.8359	0.213758	48.259	0.207825	47.983	0.205989	46.7892
	0.213856	48.3431	0.214339	49.5477	0.217047	48.8553	0.210089	48.0997	0.208315	46.9706
	0.216829	48.904	0.216951	50.1696	0.219849	49.3124	0.212692	48.5736	0.21091	47.3221
	0.21959	49.582	0.219518	50.4843	0.222192	49.9066	0.215656	49.5102	0.214403	48.1962
	0.222672	50.179	0.222279	50.981	0.225062	50.1663	0.218161	49.8226	0.217335	48.8208
	0.225224	50.4394	0.225	51.6808	0.227982	50.7466	0.220496	50.439	0.219766	49.2425
	0.228269	51.1087	0.227952	52.0956	0.230662	51.4922	0.223718	51.073	0.222705	50.0172
	0.231348	51.7761	0.230805	52.7907	0.233153	51.7723	0.226537	51.3818	0.225227	50.3129
	0.23446	52.3823	0.233103	53.4382	0.235573	52.2064	0.229018	52.102	0.227882	51.042
	0.236805	53.0195	0.235826	53.8259	0.238347	52.8935	0.231528	52.4955	0.230046	51.3433
	0.239467	53.476	0.238746	54.08	0.24133	53.1737	0.234924	53.1346	0.232475	51.789
	0.242403	53.8575	0.241591	54.8726	0.244039	53.8833	0.237455	53.7836	0.235358	52.1651
	0.24495	54.6181	0.244492	55.5322	0.247035	54.5016	0.239837	54.3676	0.237732	52.7984
	0.247603	54.8631	0.247053	55.9084	0.249822	54.9768	0.242704	54.6546	0.240464	53.2073
	0.250177	55.3883	0.24983	56.6943	0.252082	55.4042	0.245752	55.4064	0.243067	53.6142
	0.252672	56.156	0.252448	57.0439	0.254712	56.1159	0.248604	55.775	0.245872	54.4632
	0.25541	56.2824	0.255346	57.4973	0.257605	56.3561	0.251091	56.3677	0.248628	54.7686
	0.257717	56.6191	0.258347	58.2696	0.260829	56.9892	0.253576	56.8499	0.251269	55.2415
	0.260473	57.3486	0.261307	58.3797	0.263224	57.6389	0.256333	57.3002	0.254309	55.82
	0.263776	58.101	0.264047	59.2219	0.266	58.1971	0.258932	57.5686	0.256813	56.461
	0.266496	58.4891	0.266752	59.884	0.268578	58.5091	0.261433	58.3333	0.259249	56.7484
	0.269343	58.9925	0.269214	60.1387	0.27153	59.2634	0.264313	58.7587	0.261277	57.3817
	0.2716	59.1213	0.272007	60.6552	0.27437	59.4799	0.267406	59.4407	0.264132	57.5067
	0.274233	59.8666	0.275107	61.1061	0.277566	60.244	0.269496	59.8651	0.267115	58.1241
	0.277767	60.7576	0.277625	61.7719	0.280482	60.8387	0.271635	60.1481	0.269868	59.03
	0.280344	60.8681	0.280576	62.1711	0.28289	61.0157	0.27479	60.9638	0.272525	59.1089
	0.282923	61.4519	0.283335	63.0534	0.285443	61.6499	0.277974	61.5173	0.275612	59.651
	0.285498	61.8498	0.28602	63.1755	0.288552	62.2857	0.280291	61.9061	0.278489	60.4463
	0.288151	62.2655	0.288762	63.8294	0.291394	62.5982	0.282661	62.0052	0.280795	60.5298
	0.29076	62.7596	0.291636	64.3355	0.294227	63.2355	0.28509	62.5979	0.283248	61.1498
	0.293598	63.3546	0.294692	64.8328	0.296818	63.7537	0.288163	63.1261	0.286471	61.8461
	0.296465	63.7361	0.297561	65.4527	0.299758	64.0257	0.290973	63.519	0.289225	62.0398
	0.298973	64.3653	0.300077	65.8915	0.302557	64.7204	0.293751	64.3544	0.291873	62.6229
	0.301822	64.9139	0.302871	66.2067	0.305579	65.2146	0.296347	64.6373	0.294511	63.3894
	0.304915	65.3352	0.305677	66.86	0.308103	65.4214	0.298979	65.1526	0.297317	63.6907
	0.307321	65.9057	0.307997	67.148	0.310817	65.7877	0.301586	65.4995	0.299992	64.1508
	0.310314	66.5349	0.310548	67.7142	0.313549	66.4897	0.304146	66.1811	0.302571	64.572
	0.312667	66.8609	0.313257	68.1311	0.316228	66.816	0.306907	66.5265	0.305402	65.1525
	0.316127	67.4885	0.316428	68.9331	0.319017	67.4718	0.30966	67.1362	0.308792	65.6823
	0.319249	68.0224	0.319423	69.3537	0.321678	67.911	0.31259	67.8131	0.311177	66.2849
	0.321812	68.4136	0.322288	69.9584	0.324464	68.3102	0.314989	68.0418	0.313496	66.6169
	0.324674	68.812	0.325144	70.5763	0.327204	68.8849	0.317797	68.8854	0.316413	67.0468
	0.327718	69.4727	0.327728	70.6801	0.329796	69.513	0.320692	69.1013	0.31898	67.5325
	0.330877	69.8532	0.330193	71.2974	0.333052	69.7855	0.32333	69.5985	0.321312	67.9629
	0.333431	70.277	0.332689	71.6548	0.336008	70.3873	0.326329	70.1876	0.324114	68.2806
	0.335827	70.8853	0.335833	72.234	0.338239	71.1457	0.328883	70.4524	0.327218	68.9313
	0.338616	71.4232	0.339041	72.892	0.340898	71.197	0.331602	70.7798	0.329802	69.2715
	0.341673	71.9179	0.341848	73.5777	0.343939	71.8769	0.334113	71.6301	0.332059	69.7685
	0.344255	72.4253	0.344021	73.8547	0.346867	72.4722	0.336905	71.9915	0.335053	70.2948
	0.347067	72.7829	0.346588	74.3489	0.349116	72.7585	0.340076	72.6766	0.33796	70.5843
	0.349696	73.3346	0.349296	74.961	0.351873	73.0735	0.3422	73.273	0.340616	71.2744
	0.352433	73.9561	0.351909	74.9944	0.354831	73.7185	0.34449	73.2389	0.342946	71.7171
	0.354955	74.1731	0.354825	75.6461	0.35784	74.1629	0.347507	74.0149	0.345349	72.23
	0.35747	74.6952	0.357569	76.2383	0.360938	74.8217	0.35021	74.5978	0.348372	72.559
	0.361234	75.3753	0.360235	76.4757	0.364042	75.3272	0.352753	74.7455	0.350911	73.0463
	0.36435	75.8572	0.363164	76.9297	0.366802	75.7156	0.355537	75.5344	0.353616	73.6083
	0.36645	75.8246	0.366164	77.8596	0.369499	76.2451	0.358527	76.044	0.356288	73.8937
	0.368837	76.6809	0.369132	78.1043	0.372178	76.885	0.360776	76.2293	0.358792	74.2878
	0.371875	77.1414	0.372206	78.78	0.375077	77.0122	0.362815	76.457	0.361495	74.5265
	0.374268	77.442	0.375032	79.3305	0.377637	77.5485	0.365557	77.0466	0.364481	75.312
	0.376737	77.8735	0.377844	79.8706	0.380361	78.0744	0.368744	77.7101	0.36735	75.8423
	0.379361	78.2744	0.380587	80.1096	0.382721	78.2427	0.371804	78.2166	0.370328	76.3009
	0.381839	78.3391	0.38281	80.6914	0.385552	78.7112	0.37412	78.627	0.372226	76.5709
	0.384454	79.2937	0.38558	81.0394	0.388431	79.6446	0.376533	78.7922	0.374442	77.0208
	0.387103	79.6483	0.38818	81.4156	0.391365	79.818	0.378878	79.1191	0.377344	77.3718
	0.390276	80.1236	0.390631	81.9249	0.393948	80.1833	0.381715	79.8729	0.381053	78.0553
	0.39327	81.0217	0.393498	82.3992	0.396372	80.6944	0.38416	80.3164	0.383735	78.6753
	0.395974	81.1118	0.3962	82.9633	0.399078	81.1803	0.387227	80.7113	0.386422	78.9904
	0.398341	81.6019	0.398926	83.4423	0.401403	81.4774	0.390018	81.2209	0.389218	79.6596
	0.401051	82.1852	0.401751	83.7304	0.40441	82.1229	0.392186	81.5379	0.391808	80.2903
	0.403633	82.5071	0.404444	84.2934	0.407223	82.5268	0.394798	81.951	0.394312	80.3851
	0.406763	82.9982	0.407598	85.1335	0.409785	82.9331	0.397588	82.586	0.39708	80.6664
	0.410055	83.7338	0.410824	85.3949	0.412213	83.6895	0.400641	83.2464	0.39978	81.5539
	0.412985	84.2473	0.413316	85.8139	0.415335	84.0364	0.403371	83.5907	0.402349	81.6112
	0.415178	84.3828	0.415786	86.4239	0.418638	84.4869	0.405618	84.1019	0.404844	82.1298
	0.417835	84.9773	0.418676	86.8732	0.421474	85.1319	0.408574	84.5407	0.407355	82.6662
	0.420383	85.1591	0.421435	87.217	0.423796	85.6265	0.411682	85.2109	0.410326	83.0152
	0.423254	85.6079	0.424085	87.8641	0.426202	85.6573	0.414102	85.674	0.413205	83.5855
	0.426454	86.286	0.426859	88.2784	0.428897	86.387	0.416966	85.8656	0.415629	83.9743
	0.429429	86.669	0.429434	88.6233	0.431658	86.5912	0.419591	86.418	0.418464	84.3899
	0.43139	86.884	0.431972	89.1472	0.434068	87.0325	0.421997	87.0696	0.421339	84.9755
	0.434467	87.5366	0.434462	89.4994	0.436722	87.4963	0.424092	87.2782	0.423614	85.3875
	0.437258	88.0287	0.437407	89.9064	0.439476	88.0715	0.426948	87.543	0.425988	85.5602
	0.440108	88.4856	0.439997	90.567	0.44277	88.5698	0.430097	88.1068	0.428591	86.049
	0.442623	89.1876	0.442541	90.7428	0.445995	89.0613	0.432753	88.651	0.431703	86.6977
	0.445618	89.6354	0.44518	91.1436	0.449077	89.7977	0.434887	88.7527	0.434197	87.0743
	0.448396	89.7347	0.448336	91.8689	0.451662	89.8521	0.437283	89.3413	0.436654	87.3591
	0.450885	90.4418	0.451445	92.3688	0.454112	90.5489	0.440417	89.7177	0.439581	88.1641
	0.453384	90.6557	0.454522	93.0962	0.456467	90.6818	0.443511	90.5809	0.44285	88.596
	0.456482	91.1988	0.457172	93.4541	0.459504	91.2513	0.445717	90.7322	0.44521	88.7334
	0.459598	91.8274	0.459868	93.9133	0.462102	91.8445	0.448681	91.3239	0.448034	89.3708
	0.461855	91.9772	0.46247	94.264	0.464964	92.1406	0.451101	91.7369	0.450567	89.6925
	0.464719	92.8559	0.465141	94.9334	0.467869	92.6881	0.453173	92.1619	0.453038	90.2106
	0.467251	93.1076	0.46762	95.1515	0.471138	93.3264	0.455586	92.3596	0.455433	90.5262
	0.469771	93.539	0.47031	95.4824	0.474141	93.6333	0.458293	93.007	0.458227	90.8536
	0.472768	93.8513	0.472915	96.0788	0.476687	94.1443	0.4612	93.5729	0.461551	91.6857
	0.475894	94.8182	0.475303	96.5129	0.479337	94.9376	0.463841	93.8466	0.464194	92.2714
	0.478811	94.9776	0.47799	96.9398	0.482139	95.0254	0.466456	94.3035	0.466457	92.34
	0.481003	95.1534	0.480952	97.3535	0.484541	95.2244	0.46889	94.5554	0.469382	92.9282
	0.483902	95.7443	0.483569	97.6609	0.487141	95.8048	0.471531	95.0304	0.472142	93.5006
	0.486664	95.9934	0.486483	98.1133	0.489939	95.8941	0.474151	95.5256	0.475113	93.8848
	0.489522	96.5803	0.489232	98.8668	0.492697	96.695	0.476605	96.1038	0.477474	94.3511
	0.492771	97.1865	0.491573	99.1788	0.495237	97.1456	0.479548	96.363	0.479787	94.6929
	0.495282	97.6149	0.49427	99.4246	0.497846	97.4745	0.481972	96.8127	0.482364	94.7651
	0.498101	98.0474	0.496956	100.059	0.501324	97.7495	0.484306	97.3646	0.484908	95.1438
	0.500879	98.623	0.499509	100.254	0.504283	98.7917	0.487026	97.6641	0.487696	95.8611
	0.503406	98.8202	0.502374	100.812	0.506801	98.7727	0.49014	98.2279	0.490153	96.0932
	0.506135	99.1513	0.505198	101.294	0.508994	99.1811	0.49291	98.6951	0.493432	96.7086
	0.50848	99.8482	0.508009	101.606	0.511445	99.9221	0.495295	98.9776	0.495903	97.2276
	0.510751	100.135	0.51074	102.2	0.514341	100.045	0.497901	99.5584	0.498578	97.5023
	0.513116	100.493	0.513437	102.661	0.516874	100.309	0.500439	100.011	0.501316	98.0695
	0.515648	100.769	0.516202	103.275	0.519283	101.212	0.502969	100.344	0.50409	98.6182
	0.518622	101.225	0.518535	103.554	0.521865	101.258	0.505519	100.515	0.50633	98.8483
	0.522014	101.93	0.521577	104.18	0.52441	101.985	0.508432	101.4	0.508623	99.0199
	0.524698	102.523	0.524436	104.678	0.5273	102.366	0.510607	101.524	0.511056	99.4268
	0.527213	102.759	0.527255	104.992	0.530482	102.607	0.512922	102.102	0.513767	99.7962
	0.529909	103.347	0.529854	105.713	0.533551	103.326	0.51529	102.53	0.516035	100.186
	0.532362	103.526	0.532779	105.996	0.535987	103.892	0.518512	102.942	0.51863	100.897
	0.534516	103.804	0.535676	106.435	0.538518	103.977	0.521526	103.558	0.521402	101.204
	0.538065	104.397	0.538547	107.035	0.541076	104.421	0.523917	104.021	0.524047	101.749
	0.541163	105.007	0.541474	107.273	0.543908	104.876	0.526113	104.321	0.526687	102.038
	0.543386	105.196	0.544207	107.582	0.546813	105.161	0.529083	104.531	0.529228	102.466
	0.54598	105.561	0.546884	108.357	0.54911	105.754	0.53167	104.954	0.531897	102.987
	0.548437	106.186	0.549382	108.63	0.551738	106.174	0.534098	105.265	0.534681	103.605
	0.551709	106.73	0.551772	108.884	0.554658	106.644	0.536548	105.921	0.537198	103.834
	0.554559	107.204	0.554434	109.458	0.557219	106.898	0.538964	106.363	0.539721	104.067
	0.557671	107.571	0.556871	109.867	0.559977	107.321	0.541391	106.467	0.54249	104.576
	0.560373	108.303	0.559465	110.135	0.562496	107.796	0.543564	106.87	0.544975	104.942
	0.563017	108.503	0.561837	110.885	0.564939	108.023	0.546441	107.585	0.547779	105.467
	0.565837	109.249	0.564392	110.936	0.567669	108.702	0.549465	107.944	0.55044	105.955
	0.568376	109.484	0.567066	111.349	0.570112	108.76	0.552106	108.587	0.553388	106.285
	0.571355	109.967	0.569378	111.847	0.57318	109.407	0.554481	108.954	0.555934	106.671
	0.574121	110.435	0.571735	112.303	0.575863	110.051	0.557025	109.447	0.55808	107.098
	0.577038	110.935	0.574743	112.683	0.57847	110.388	0.559816	109.709	0.560448	107.35
	0.579809	111.35	0.577424	113.237	0.581301	110.64	0.562332	110.088	0.563339	107.875
	0.582353	111.412	0.5802	113.59	0.583756	111.266	0.565011	110.54	0.566034	108.562
	0.585144	111.868	0.582775	114.012	0.586924	111.578	0.567781	110.734	0.568774	108.709
	0.587944	112.317	0.5854	114.742	0.589362	112.071	0.570417	111.632	0.57123	109.219
	0.590426	113.041	0.587976	114.83	0.592087	112.707	0.572922	111.599	0.573583	109.604
	0.59287	113.173	0.590635	115.319	0.59446	112.859	0.575687	111.972	0.575702	109.927
	0.595217	113.357	0.593133	115.616	0.596725	113.278	0.578203	113.002	0.578714	110.271
	0.597406	113.91	0.595425	115.958	0.599412	113.686	0.580727	113.128	0.582001	111.047
	0.600542	114.348	0.597988	116.347	0.602539	114.003	0.5832	113.453	0.584714	111.149
	0.603942	115.09	0.600617	116.865	0.60495	114.555	0.585716	114.071	0.586912	111.515
	0.606438	115.371	0.603441	117.298	0.607593	115.143	0.588675	114.371	0.589112	112.094
	0.608985	115.772	0.606124	117.559	0.610259	115.151	0.591272	114.868	0.591648	112.299
	0.611556	116.276	0.608595	118.1	0.613389	115.861	0.593837	115.349	0.594709	112.712
	0.614392	116.627	0.611417	118.52	0.616309	116.511	0.596257	115.629	0.597356	113.046
	0.617218	117.076	0.614351	119.032	0.618683	116.678	0.599286	115.834	0.59987	113.721
	0.619818	117.449	0.61693	119.869	0.621196	116.934	0.601574	116.439	0.602754	113.974
	0.622315	117.95	0.619692	120.059	0.62398	117.569	0.603907	116.735	0.605403	114.681
	0.624794	118.194	0.622353	120.433	0.626971	117.908	0.60673	116.983	0.608094	114.908
	0.627081	118.497	0.625401	121.064	0.62977	118.385	0.609981	117.793	0.610527	115.345
	0.629873	118.958	0.628025	121.393	0.632118	118.862	0.61225	117.927	0.613154	115.783
	0.632991	119.295	0.631009	121.761	0.634417	118.987	0.614592	118.434	0.615637	116.151
	0.635271	119.727	0.633538	122.202	0.637165	119.658	0.61692	118.905	0.618085	116.501
	0.637649	120.248	0.636086	122.489	0.640164	120.015	0.620057	119.493	0.621118	117.065
	0.640541	120.49	0.638513	122.949	0.642754	120.38	0.622555	119.599	0.624202	117.521
	0.642544	120.928	0.64112	123.379	0.644992	120.6	0.625309	120.167	0.626578	117.721
	0.645527	121.665	0.643684	123.597	0.647316	121.167	0.628185	120.79	0.628847	118.159
	0.648396	121.824	0.646247	124.196	0.649886	121.315	0.630782	120.947	0.631302	118.593
	0.651371	122.386	0.649103	124.939	0.652931	121.809	0.632976	121.411	0.634178	118.782
	0.653923	122.667	0.652001	125.005	0.656247	122.572	0.635391	121.737	0.636676	119.523
	0.656543	122.899	0.654812	125.52	0.658434	122.854	0.638379	122.213	0.639214	119.657
	0.659234	123.529	0.657507	126.115	0.660579	123.192	0.641443	122.817	0.641944	120.038
	0.661719	124.106	0.660012	126.506	0.663656	123.772	0.643353	122.91	0.644393	120.516
	0.664836	124.475	0.662436	126.798	0.666714	124.056	0.645619	123.328	0.646954	121.034
	0.667442	124.834	0.665255	127.474	0.669615	124.54	0.648704	124.069	0.649538	121.324
	0.669984	125.362	0.667645	127.699	0.671801	125.136	0.651347	124.383	0.651958	121.797
	0.672727	125.642	0.670314	128.056	0.67403	125.165	0.653905	124.79	0.654589	122.016
	0.675155	125.857	0.672624	128.669	0.67667	125.443	0.656527	125.297	0.657188	122.44
	0.677125	126.317	0.675201	128.93	0.679202	126.177	0.659261	125.506	0.659959	123.033
	0.679868	126.595	0.677696	129.137	0.682026	126.401	0.661946	126.022	0.662755	123.244
	0.68305	127.31	0.680331	129.817	0.684823	126.918	0.664114	126.348	0.665208	123.761
	0.685614	127.786	0.683047	130.105	0.687311	127.538	0.666847	126.594	0.667535	123.973
	0.688134	127.841	0.685528	130.425	0.690216	127.793	0.669471	126.999	0.670055	124.221
	0.690637	128.202	0.687995	130.759	0.693526	128.518	0.672001	127.381	0.673014	124.897
	0.693254	128.766	0.690794	131.079	0.69679	128.998	0.673687	127.741	0.675861	125.523
	0.695814	129.221	0.693436	131.789	0.699762	129.396	0.676446	128.131	0.678359	125.623
	0.698031	129.525	0.69683	132.185	0.702187	129.606	0.679868	129.022	0.680922	126.095
	0.700724	130.089	0.699698	132.801	0.704896	130.474	0.682508	129.324	0.68352	126.742
	0.703527	130.463	0.702455	133.265	0.707365	130.438	0.68519	129.734	0.686458	127.063
	0.706151	130.829	0.7052	133.629	0.710007	130.845	0.687196	130.034	0.689633	127.676
	0.708408	131.306	0.707685	133.975	0.712994	131.252	0.689535	130.555	0.692303	128.18
	0.711555	131.789	0.71015	134.426	0.715453	131.876	0.691751	130.555	0.694626	128.089
	0.714569	132.211	0.712456	135.071	0.718113	132.109	0.694263	131.154	0.696616	128.708
	0.717099	132.614	0.715008	135.079	0.720541	132.522	0.697337	131.446	0.699273	129.031
	0.719653	132.792	0.717446	135.342	0.723281	132.65	0.699796	131.78	0.702443	129.439
	0.722378	133.335	0.719894	135.998	0.726061	133.324	0.702619	132.402	0.705978	130.208
	0.725111	133.839	0.722608	136.194	0.728856	133.915	0.705001	132.715	0.708152	130.494
	0.727613	133.866	0.725293	136.649	0.731555	133.961	0.707785	133.099	0.710949	130.829
	0.730225	134.377	0.727892	137.077	0.733821	134.232	0.710622	133.872	0.713649	131.155
	0.732988	134.998	0.730495	137.593	0.736839	135.088	0.713248	133.967	0.716485	131.792
	0.735442	135.264	0.733197	137.833	0.739453	135	0.715972	134.757	0.718646	131.838
	0.73838	135.5	0.736348	138.561	0.741739	135.611	0.718577	134.94	0.721444	132.155
	0.74098	136.286	0.738971	138.889	0.744123	135.996	0.720809	135.18	0.723801	132.742
	0.743805	136.504	0.741739	139.184	0.747005	136.357	0.72311	135.581	0.726086	133.001
	0.746427	136.9	0.744401	139.759	0.74979	136.628	0.726246	136.145	0.728739	133.485
	0.748829	137.409	0.747343	140.137	0.752342	137.293	0.729656	136.714	0.731403	134.106
	0.751275	137.699	0.750059	140.628	0.75483	137.368	0.732025	137.008	0.734239	134.3
	0.754141	138.228	0.752444	141.18	0.757585	137.901	0.73427	137.542	0.73681	134.548
	0.756681	138.883	0.755264	141.437	0.759986	138.354	0.737524	137.575	0.739395	135.093
	0.758811	138.803	0.757889	141.875	0.762452	138.576	0.740308	138.14	0.742462	135.573
	0.761211	139.249	0.760522	142.418	0.764921	139.143	0.742479	138.809	0.745414	136.047
	0.764167	139.733	0.763403	142.74	0.767795	139.784	0.745022	138.92	0.747544	136.391
	0.766937	140.13	0.76612	142.927	0.770347	139.498	0.74744	139.221	0.749943	136.595
	0.76933	140.31	0.768615	143.63	0.773122	140.31	0.74961	139.925	0.75223	136.839
	0.772032	140.992	0.771578	144.049	0.77616	140.972	0.751962	140.066	0.754546	137.426
	0.775312	141.474	0.774065	144.362	0.779316	141.351	0.754866	140.591	0.757075	137.829
	0.778016	141.707	0.776833	144.919	0.781818	141.707	0.757638	141.087	0.759476	138.024
	0.780521	142.37	0.779907	145.309	0.784114	142.128	0.760105	141.397	0.762692	138.839
	0.782863	142.549	0.782537	145.818	0.786551	142.32	0.76265	141.679	0.765533	139.142
	0.785107	142.79	0.785378	146.359	0.789652	142.865	0.764962	142.418	0.768056	139.479
	0.787384	143.201	0.788083	146.723	0.792571	143.46	0.768108	142.587	0.770629	139.814
	0.790431	143.574	0.790524	146.875	0.795093	143.69	0.770889	142.742	0.77298	140.084
	0.793836	144.219	0.793022	147.432	0.79774	144.239	0.773036	143.369	0.775693	140.393
	0.796193	144.776	0.795644	147.779	0.80046	144.577	0.775258	143.546	0.778361	141.025
	0.798581	144.961	0.797946	148.202	0.802955	144.811	0.777541	144.054	0.781229	141.535
	0.801001	145.245	0.800276	148.539	0.805671	145.097	0.780144	144.273	0.78428	141.824
	0.803837	146.065	0.802912	148.819	0.808859	145.878	0.782716	144.897	0.786626	142.319
	0.8067	146.203	0.805502	149.206	0.811595	146.255	0.785404	145.271	0.78887	142.624
	0.809622	146.749	0.808389	149.773	0.814441	146.591	0.788332	145.969	0.791239	142.853
	0.812174	147.259	0.810873	149.904	0.817108	147.183	0.791011	146.147	0.794576	143.448
	0.814669	147.373	0.813437	150.742	0.819825	147.356	0.793064	146.336	0.797093	143.923
	0.817654	147.78	0.816151	150.872	0.822432	147.665	0.795796	147.022	0.799679	144.131
	0.820451	148.364	0.818763	151.333	0.824618	148.275	0.798897	147.277	0.802402	144.786
	0.823069	148.722	0.821568	151.828	0.827433	148.653	0.801467	147.678	0.804863	144.978
	0.826039	149.215	0.824026	152.203	0.83009	149.137	0.803747	148.297	0.807644	145.583
	0.82827	149.521	0.826559	152.398	0.832983	149.592	0.806549	148.336	0.810421	146.062
	0.830808	149.669	0.829293	152.871	0.835288	149.781	0.808987	148.763	0.813446	146.586
	0.833542	150.242	0.832172	153.419	0.838451	150.425	0.811801	149.457	0.815813	146.713
	0.835875	150.764	0.834795	153.854	0.840779	150.763	0.814119	149.76	0.818145	147.28
	0.838594	150.912	0.837387	154.157	0.842945	150.743	0.816949	150.139	0.821015	147.347
	0.840992	151.304	0.839962	154.736	0.845716	151.315	0.819629	150.972	0.824113	147.862
	0.843823	151.963	0.842445	154.942	0.848706	151.954	0.822336	151.126	0.826874	148.283
	0.846557	152.365	0.845111	155.434	0.851501	152.209	0.824933	151.265	0.829121	148.872
	0.849053	152.391	0.847993	156.062	0.854063	152.605	0.827342	151.943	0.831645	148.993
	0.851496	152.946	0.850742	156.298	0.856694	153.409	0.829581	151.97	0.834133	149.359
	0.854484	153.575	0.853353	156.619	0.859437	153.172	0.83208	152.401	0.836695	149.718
	0.857308	153.726	0.856046	157.339	0.862463	153.928	0.834797	152.939	0.839274	150.096
	0.85977	154.392	0.859194	157.5	0.864885	154.233	0.83763	153.221	0.842245	150.551
	0.862337	154.547	0.861858	158.166	0.867456	154.65	0.840036	153.743	0.844781	151.063
	0.864713	154.94	0.86456	158.574	0.87033	155.147	0.842743	154.056	0.847576	151.481
	0.867385	155.387	0.867079	158.678	0.872477	155.382	0.845991	154.657	0.849995	151.941
	0.870231	155.635	0.869992	159.29	0.875026	155.46	0.848646	155.048	0.852683	152.297
	0.873378	156.306	0.872856	159.793	0.877527	156.115	0.850949	155.532	0.855193	152.596
	0.875855	156.638	0.875391	160.133	0.880119	156.571	0.853035	155.846	0.857374	152.869
	0.878351	157.073	0.878138	160.502	0.882504	156.837	0.855291	156.256	0.859864	153.256
	0.880904	157.482	0.880629	161.03	0.885061	157.069	0.858372	156.769	0.862495	153.492
	0.884105	158	0.883051	161.31	0.88794	157.8	0.860962	157	0.865537	154.327
	0.886847	158.472	0.885687	161.845	0.891028	158.051	0.863576	157.304	0.868338	154.507
	0.889294	158.589	0.888375	162.325	0.893467	158.395	0.865934	157.93	0.870862	154.857
	0.891734	159.27	0.890623	162.535	0.89584	158.918	0.868453	157.76	0.873682	155.383
	0.894218	159.426	0.893374	162.807	0.898914	159.295	0.870968	158.651	0.876083	155.714
	0.897004	159.808	0.895767	163.27	0.901673	160.111	0.873592	159.089	0.878092	155.886
	0.899815	160.424	0.898915	163.455	0.903725	160.383	0.876538	159.306	0.880392	156.476
	0.903194	161.001	0.901962	164.316	0.906372	160.325	0.87891	159.681	0.882819	156.506
	0.905393	161.16	0.904389	164.789	0.909273	161.051	0.881187	160.014	0.885783	157.248
	0.907879	161.577	0.906952	165.044	0.912143	161.468	0.883569	160.39	0.888831	157.808
	0.910201	161.835	0.909748	165.288	0.915033	161.908	0.886079	160.627	0.891325	158.015
	0.91265	162.347	0.912157	165.718	0.917581	162.248	0.889043	161.4	0.893826	158.382
	0.915575	162.903	0.914621	166.13	0.920311	162.794	0.891704	161.579	0.896081	158.839
	0.918513	163.241	0.917318	166.369	0.923199	162.892	0.894035	162.074	0.898521	159.008
	0.920448	163.223	0.919751	166.954	0.925357	163.448	0.896639	162.611	0.901742	159.584
	0.923018	163.894	0.922271	167.232	0.928049	163.873	0.899013	162.652	0.904871	160.36
	0.926015	164.175	0.924874	167.607	0.930812	164.168	0.901346	163.103	0.906855	160.345
	0.928882	164.588	0.92745	168.226	0.933484	164.77	0.904019	163.771	0.909266	160.663
	0.931539	165.256	0.93003	168.561	0.936251	165	0.906512	163.735	0.911468	160.896
	0.933981	165.378	0.932464	168.714	0.938958	165.254	0.908635	164.166	0.914245	161.295
	0.936781	165.986	0.935188	169.303	0.942028	165.889	0.911287	164.733	0.917135	161.833
	0.939717	166.296	0.937827	169.572	0.944745	166.432	0.913775	164.914	0.919749	162.485
	0.941891	166.595	0.940563	170.314	0.947495	166.648	0.917078	165.561	0.922535	162.829
	0.944057	166.991	0.943255	170.879	0.94981	166.871	0.919443	166.047	0.925352	163.039
	0.946795	167.302	0.945939	170.906	0.952332	167.556	0.921562	166.338	0.92813	163.681
	0.949641	167.632	0.948708	171.33	0.955008	167.936	0.924184	166.676	0.930834	163.956
	0.952264	168.153	0.951264	171.826	0.957716	168.264	0.927082	167.208	0.933703	164.548
	0.955211	168.786	0.953825	172.089	0.96051	168.899	0.929428	167.399	0.936212	164.924
	0.95726	168.655	0.956467	172.646	0.963126	168.963	0.931882	167.972	0.938328	165.15
	0.959942	169.32	0.959001	173.272	0.96516	169.2	0.934632	168.337	0.940779	165.47
	0.962545	169.79	0.961727	173.285	0.967982	169.819	0.937004	168.551	0.944105	166.132
	0.96539	170.134	0.96424	173.737	0.97119	170.239	0.939651	169.056	0.946915	166.447
	0.968582	170.608	0.96697	174.247	0.974279	170.844	0.942424	169.524	0.949546	166.808
	0.970987	171.006	0.969957	174.717	0.976218	171.043	0.945201	169.769	0.952076	167.352
	0.973479	171.178	0.972671	175.069	0.978879	171.315	0.947777	170.553	0.95479	167.37
	0.976251	171.749	0.975136	175.588	0.981285	171.643	0.950882	171.011	0.95742	167.77
	0.979404	172.553	0.977947	175.851	0.983913	172.115	0.953492	171.269	0.959696	168.335
	0.982519	172.797	0.980838	176.33	0.986331	172.291	0.955779	171.624	0.962393	168.769
	0.985029	173.231	0.983202	176.739	0.989111	172.867	0.958133	172.008	0.964894	169.065
	0.987315	173.718	0.985587	176.969	0.991555	173.189	0.960558	172.245	0.967372	169.476
	0.989828	173.931	0.987999	177.351	0.994246	173.481	0.963388	172.654	0.969525	169.623
	0.992661	174.444	0.990674	177.96	0.996791	174.07	0.966444	173.379	0.972375	170.13
	0.995687	174.965	0.993185	178.402	0.999105	174.458	0.969054	173.594	0.974957	170.553
	0.998215	175.038	0.996143	178.555	1.00194	174.686	0.971328	173.743	0.977398	170.712
	1.00039	175.65	0.998766	179.189	1.00453	175.08	0.973774	174.248	0.979843	171.04
	1.00247	175.905	1.00117	179.352	1.0068	175.594	0.976655	174.583	0.983112	171.981
	1.00502	176.019	1.00407	179.884	1.00931	175.688	0.97901	175.221	0.985789	172.142
	1.00853	176.767	1.00631	180.271	1.01208	176.108	0.981721	175.62	0.988237	172.456
	1.01126	177.304	1.00897	180.582	1.01497	176.716	0.983836	175.921	0.990423	173.059
	1.01354	177.257	1.01139	181.054	1.01781	177.109	0.986276	176.085	0.993022	173.001
	1.01575	177.71	1.01422	181.629	1.02075	177.593	0.9882	176.662	0.995711	173.825
	1.01795	178.057	1.01696	181.873	1.02348	178.337	0.990868	176.797	0.997808	174.123
	1.02079	178.389	1.01993	182.319	1.02612	178.501	0.993411	177.284	1.00036	174.027
	1.02351	178.829	1.02268	182.912	1.02848	178.776	0.996277	177.82	1.00287	174.783
	1.02608	179.337	1.02557	183.237	1.03163	179.539	0.998699	178.044	1.00563	175.201
	1.0286	179.562	1.02826	183.767	1.03436	179.634	1.00123	178.425	1.00907	175.61
	1.03109	179.888	1.03094	184.062	1.03683	179.999	1.0041	179.179	1.0117	176.128
	1.03359	180.499	1.03317	184.446	1.03978	180.642	1.00655	179.058	1.01417	176.529
	1.03624	180.601	1.03571	184.83	1.04224	180.888	1.0087	179.626	1.01648	176.815
	1.03915	181.212	1.03821	185.293	1.04473	181.018	1.01049	180.053	1.01868	176.949
	1.04185	181.76	1.04052	185.371	1.04708	181.569	1.01306	179.83	1.02138	177.324
	1.04483	182.185	1.04293	186.004	1.04959	181.773	1.01573	180.621	1.02498	178.046
	1.0475	182.44	1.04532	186.271	1.05239	182.119	1.01821	180.943	1.02769	178.377
	1.04971	182.745	1.04802	186.414	1.05503	182.846	1.02094	181.345	1.03021	178.869
	1.05216	183.19	1.05062	186.937	1.05784	183.048	1.02347	181.953	1.03272	179.166
	1.05487	183.376	1.05336	187.493	1.06014	183.184	1.02598	182.41	1.03549	179.453
	1.0576	184.01	1.05574	187.694	1.06281	184.162	1.02835	182.642	1.03812	180.102
	1.06063	184.516	1.05851	187.992	1.06557	184.263	1.03108	182.913	1.04047	180.203
	1.06344	184.92	1.06093	188.777	1.0678	184.561	1.03428	183.484	1.04323	180.562
	1.06561	185.299	1.0638	188.916	1.07034	185.132	1.03674	183.623	1.04568	181.262
	1.06815	185.281	1.06628	189.527	1.07283	185.368	1.03903	183.977	1.04808	181.303
	1.07086	185.873	1.06879	189.749	1.07526	185.844	1.0414	184.453	1.05088	181.676
	1.07332	186.332	1.07109	190.265	1.07813	186.135	1.04402	185.022	1.0541	182.495
	1.07644	186.574	1.07375	190.41	1.08106	186.624	1.04666	185.386	1.05622	182.846
	1.07915	187.173	1.07644	191.197	1.08392	187.002	1.04948	185.781	1.05858	182.824
	1.08159	187.633	1.07915	191.394	1.08602	187.513	1.05243	186.303	1.06099	183.306
	1.08402	187.866	1.08205	191.779	1.08824	187.517	1.05509	186.814	1.06383	183.631
	1.08729	188.421	1.08478	192.302	1.09071	187.825	1.05746	187.194	1.06629	184.149
	1.09017	189.215	1.08777	192.718	1.09359	188.562	1.06028	187.772	1.06852	184.549
	1.09242	189.409	1.09052	193.158	1.09658	188.992	1.06262	187.912	1.07147	184.882
	1.09471	189.462	1.09313	193.838	1.09877	189.1	1.06513	188.328	1.07394	185.11
	1.09764	190.017	1.09583	193.998	1.10159	189.667	1.0673	188.469	1.07631	185.624
	1.10049	190.447	1.09847	194.555	1.10402	189.84	1.06978	189.014	1.07874	186.011
	1.10307	190.814	1.10122	194.889	1.10675	190.411	1.07262	189.613	1.08131	186.488
	1.10579	191.385	1.10365	195.323	1.10925	190.884	1.07481	189.529	1.08405	186.73
	1.10806	191.614	1.10622	195.468	1.11199	190.962	1.07759	189.751	1.08706	187.129
	1.11027	191.689	1.10857	195.931	1.11455	191.782	1.08034	190.621	1.08948	187.468
	1.11285	192.187	1.11139	196.571	1.11708	192.273	1.08285	190.887	1.09181	188.004
	1.11577	192.623	1.11376	196.621	1.11983	192.376	1.08508	191.372	1.09441	188.101
	1.11882	193.131	1.11628	197.099	1.12237	192.509	1.08739	191.479	1.09627	188.539
	1.12126	193.618	1.1186	197.256	1.12476	193.275	1.08999	192.007	1.09904	188.956
	1.12364	193.859	1.12127	197.766	1.127	193.279	1.09282	192.522	1.10221	189.554
	1.12635	194.174	1.1235	198.29	1.12967	193.675	1.0951	192.997	1.10506	189.83
	1.12881	194.807	1.12605	198.597	1.13248	194.376	1.09784	193.293	1.10732	190.361
	1.13161	194.998	1.12901	198.987	1.13506	194.574	1.10005	193.385	1.10988	190.612
	1.13387	195.1	1.13151	199.517	1.13774	195.093	1.10231	194.059	1.11292	191.266
	1.13646	195.84	1.13427	199.877	1.14071	195.653	1.10473	194.299	1.11543	191.425
	1.1389	196.012	1.13688	200.288	1.14344	196.156	1.10729	194.508	1.11745	191.706
	1.14197	196.631	1.13954	200.677	1.14549	195.954	1.10979	195.075	1.11968	192.031
	1.14472	197.358	1.14221	200.943	1.14798	196.645	1.11267	195.464	1.12228	192.424
	1.14717	197.444	1.1443	201.305	1.15101	197.143	1.11458	195.571	1.12451	192.633
	1.15032	197.877	1.14681	201.721	1.15381	197.318	1.11705	196.176	1.12735	193.216
	1.15271	198.287	1.14916	201.994	1.15587	197.599	1.11996	196.466	1.13055	193.632
	1.15488	198.46	1.15158	202.561	1.15842	198.023	1.12255	196.986	1.13368	194.195
	1.15732	199.014	1.15451	203.147	1.16112	198.541	1.12511	197.482	1.13595	194.356
	1.15975	199.397	1.15689	203.16	1.16393	199.01	1.12728	197.698	1.13825	194.949
	1.16223	199.552	1.15948	203.622	1.16628	199.108	1.13001	197.929	1.14104	195.106
	1.1651	199.749	1.16195	204.144	1.16873	199.653	1.1323	198.463	1.1442	195.721
	1.16823	200.647	1.16458	204.391	1.17155	200.265	1.13486	198.761	1.14663	196.064
	1.17062	200.789	1.16763	205.131	1.17409	200.497	1.13767	199.204	1.14897	196.483
	1.17284	201.033	1.17011	205.493	1.17687	200.883	1.13983	199.851	1.15145	196.912
	1.17498	201.628	1.17269	205.805	1.17941	201.32	1.14199	199.77	1.15406	197.291
	1.17806	201.662	1.1752	206.094	1.18209	201.7	1.14414	200.101	1.15641	197.542
	1.18139	202.779	1.17773	206.558	1.18478	201.973	1.14661	200.549	1.15909	197.812
	1.18397	203.119	1.18049	206.774	1.18737	202.624	1.15012	200.94	1.16149	198.463
	1.18587	203.248	1.18309	207.146	1.19002	202.787	1.1526	201.517	1.16422	198.589
	1.18838	203.619	1.18575	208.01	1.19284	203.286	1.15475	201.728	1.16703	199.03
	1.19116	203.935	1.18814	208.128	1.19532	203.831	1.15759	202.17	1.16971	199.694
	1.19409	204.409	1.19113	208.554	1.19792	204.057	1.1602	202.781	1.1727	199.892
	1.1966	204.705	1.19368	209.033	1.20077	204.704	1.1626	203.195	1.17527	200.51
	1.19893	205.294	1.19619	209.399	1.20318	204.871	1.16496	203.404	1.17719	200.85
	1.20177	205.474	1.19854	209.747	1.20502	204.944	1.16753	203.781	1.17987	200.823
	1.20456	205.802	1.20087	210.168	1.20781	205.414	1.17001	204.374	1.18276	201.439
	1.20739	206.289	1.2034	210.468	1.21075	206.082	1.17207	204.348	1.18515	201.799
	1.21036	206.937	1.20598	211.019	1.21337	206.161	1.17493	204.773	1.18765	202.173
	1.21255	207.232	1.20898	211.445	1.21559	206.671	1.17794	205.455	1.19071	202.564
	1.21491	207.631	1.21161	211.681	1.21794	207.139	1.18052	205.669	1.19356	203.301
	1.21741	207.83	1.21425	212.147	1.22078	207.375	1.18276	206.161	1.19563	203.468
	1.2206	208.301	1.2168	212.73	1.22311	207.731	1.18488	206.496	1.19783	203.588
	1.22334	208.973	1.21922	212.919	1.22557	208.276	1.18775	207.004	1.20013	204.279
	1.22607	209.316	1.22169	213.359	1.2285	208.468	1.19043	207.178	1.2027	204.462
	1.22852	209.64	1.2241	213.844	1.23101	208.74	1.19271	207.729	1.20551	204.841
	1.23096	210.115	1.22635	213.806	1.23356	209.432	1.19542	208.127	1.20814	205.336
	1.23377	210.294	1.22882	214.29	1.23582	209.483	1.19839	208.43	1.21069	205.626
	1.23638	210.722	1.23129	214.723	1.23823	209.868	1.20001	208.814	1.21313	205.84
	1.23885	211.161	1.23417	215.038	1.24075	210.356	1.20265	208.847	1.21533	206.372
	1.24101	211.441	1.23684	215.487	1.24347	210.822	1.20558	209.659	1.21809	206.592
	1.24332	211.623	1.23951	216.165	1.24613	211.075	1.20809	210.197	1.22098	207.268
	1.24596	212.396	1.24217	216.361	1.24859	211.442	1.2108	210.458	1.2239	207.61
	1.24918	212.563	1.24499	216.773	1.25129	211.706	1.2129	210.702	1.22601	207.647
	1.25141	212.947	1.24727	217.303	1.25374	212.206	1.21534	211.195	1.22795	208.137
	1.25336	213.135	1.25008	217.554	1.25681	212.775	1.21716	211.167	1.23057	208.564
	1.25561	213.267	1.2523	217.713	1.25969	213.231	1.21952	211.659	1.2336	208.813
	1.25843	213.885	1.2548	218.499	1.26217	213.608	1.222	212.122	1.2361	209.257
	1.2615	214.636	1.25752	218.749	1.26417	213.942	1.22496	212.466	1.2384	209.795
	1.26352	214.543	1.26051	219.169	1.26683	214.291	1.22777	213.06	1.24092	209.871
	1.26578	214.842	1.26302	219.915	1.26978	214.952	1.22973	213.418	1.24374	210.598
	1.26838	215.406	1.26543	220.259	1.27258	215.335	1.23195	213.538	1.2463	210.979
	1.27134	215.678	1.26808	220.299	1.27511	215.49	1.23495	214.171	1.24949	211.416
	1.27406	216.337	1.27062	220.988	1.2774	215.937	1.23728	214.522	1.25187	211.667
	1.27648	216.869	1.27303	221.18	1.28003	216.669	1.23958	214.794	1.25422	212.252
	1.27887	217.009	1.27551	221.555	1.28259	216.8	1.24209	215.23	1.25632	212.325
	1.28117	217.292	1.27807	221.97	1.2848	216.87	1.24448	215.623	1.25904	212.797
	1.2838	218.056	1.28035	222.342	1.28706	217.419	1.24664	215.828	1.26249	213.555
	1.28721	218.697	1.28265	222.521	1.28993	217.671	1.2491	216.222	1.2651	213.873
	1.29019	219.04	1.28534	223.136	1.29249	217.994	1.25172	216.84	1.26754	214.078
	1.29226	219.112	1.28811	223.568	1.29493	218.54	1.25453	216.998	1.26985	214.559
	1.29453	219.365	1.29069	224.012	1.29805	218.795	1.25678	217.16	1.27293	214.844
	1.29725	219.966	1.29349	224.466	1.30083	219.263	1.25934	217.886	1.27495	215.117
	1.30056	220.473	1.29606	224.738	1.30301	219.794	1.26225	218.24	1.27724	215.681
	1.30337	220.727	1.29851	225.028	1.30533	220.118	1.26558	218.783	1.27983	215.776
	1.30554	221.042	1.30084	225.439	1.30779	220.286	1.2674	219.37	1.28241	216.14
	1.30828	221.632	1.30323	225.646	1.31025	221.034	1.26967	219.427	1.28506	216.829
	1.31094	221.889	1.3057	226.055	1.31272	220.972	1.27245	219.756	1.28749	216.918
	1.31338	222.294	1.3078	226.516	1.31525	221.392	1.27496	220.338	1.29026	217.443
	1.31607	222.822	1.31019	226.613	1.31802	222.086	1.27739	220.618	1.29309	217.937
	1.31838	222.754	1.31289	227.178	1.32075	222.386	1.28026	221.223	1.29557	218.393
	1.32081	223.415	1.31564	227.801	1.32285	222.651	1.28293	221.617	1.298	218.535
	1.32327	223.892	1.31832	227.927	1.32514	223.174	1.28515	221.89	1.30055	219.173
	1.32584	224.177	1.32096	228.431	1.32788	223.317	1.28727	222.228	1.3028	219.531
	1.32865	224.449	1.32327	228.95	1.33036	224.002	1.28988	222.671	1.30522	219.593
	1.33144	225.09	1.32608	229.178	1.33321	224.274	1.29296	223.144	1.30742	220.286
	1.33375	225.195	1.3284	229.721	1.33596	224.643	1.29508	223.307	1.31093	220.568
	1.33618	225.661	1.33088	230.075	1.33822	225.011	1.29748	223.809	1.31334	220.96
	1.33897	226.106	1.33357	230.479	1.34112	225.397	1.29966	223.803	1.31543	221.378
	1.34144	226.371	1.33622	230.902	1.34363	225.687	1.30204	224.251	1.31755	221.406
	1.34374	226.67	1.33896	231.512	1.34613	226.11	1.30438	224.846	1.32044	221.897
	1.34606	227.147	1.34189	231.686	1.34874	226.663	1.30694	225.034	1.32328	222.744
	1.34913	227.654	1.34422	232.383	1.35143	226.913	1.30994	225.481	1.32602	222.684
	1.35161	228.021	1.34675	232.798	1.35415	227.429	1.31235	225.986	1.32871	223.359
	1.35401	228.668	1.34939	232.951	1.35649	227.827	1.31469	226.165	1.33123	223.665
	1.35652	228.708	1.35179	233.4	1.3592	228.142	1.31671	226.796	1.33337	223.788
	1.35897	229.124	1.35418	233.76	1.36186	228.6	1.31937	227.168	1.33568	224.241
	1.36179	229.617	1.35621	233.956	1.36401	228.829	1.32201	227.151	1.33859	224.766
	1.36475	229.972	1.35865	234.356	1.36644	229.238	1.3239	227.671	1.34181	225.257
	1.36739	230.305	1.36119	234.913	1.36868	229.607	1.32636	228.143	1.34429	225.406
	1.36953	230.636	1.36391	235.097	1.37115	229.861	1.3288	228.481	1.34691	226.194
	1.37193	230.947	1.36676	235.591	1.37352	230.237	1.3313	228.915	1.34958	226.623
	1.37427	231.522	1.36958	236.387	1.3767	230.792	1.33397	229.347	1.35204	226.754
	1.37708	231.972	1.37203	236.637	1.37913	231.24	1.33644	229.662	1.35432	227.202
	1.37987	232.147	1.37484	236.787	1.38134	231.411	1.33882	229.948	1.35666	227.253
	1.38188	232.482	1.37687	237.425	1.38406	231.852	1.34142	230.595	1.35888	227.887
	1.38416	233.106	1.3792	237.719	1.38678	232.377	1.34383	230.739	1.36145	228.39
	1.38662	233.215	1.38143	237.826	1.3895	232.681	1.34602	231.154	1.3641	228.366
	1.3894	233.533	1.38394	238.227	1.39149	233.081	1.34888	231.508	1.36658	228.989
	1.39262	234.369	1.38624	238.378	1.39342	233.255	1.35115	231.858	1.36964	229.703
	1.39502	234.522	1.38899	238.931	1.39619	233.705	1.35341	232.343	1.37189	229.655
	1.39733	234.937	1.3917	239.8	1.39885	233.969	1.35598	232.806	1.37407	230.02
	1.39934	235.199	1.39436	240.095	1.40122	234.449	1.35864	233.227	1.3772	230.565
	1.40202	235.269	1.39691	240.351	1.40406	234.919	1.36142	233.816	1.37981	230.861
	1.40506	236.241	1.39961	241.026	1.40663	235.373	1.36356	234.071	1.38214	231.134
	1.40799	236.675	1.40226	241.201	1.40913	235.709	1.36633	234.313	1.38462	231.705
	1.40997	236.664	1.40491	241.581	1.41171	236.074	1.36897	234.652	1.38708	232.141
	1.4124	237.342	1.40713	242.001	1.41425	236.385	1.3708	234.889	1.38947	232.392
	1.41553	237.704	1.40923	242.278	1.41702	237.146	1.37289	235.329	1.39148	232.772
	1.41813	237.888	1.4116	242.724	1.4194	237.341	1.37587	235.587	1.39395	232.703
	1.42063	238.358	1.41421	243.076	1.42176	237.611	1.37857	236.328	1.39649	233.427
	1.42272	238.998	1.41671	243.55	1.42419	238.065	1.38068	236.418	1.39945	234.163
	1.42491	239.195	1.41954	243.837	1.42728	238.357	1.38309	236.846	1.40183	234.244
	1.42778	239.35	1.42211	244.283	1.43004	238.917	1.38581	237.303	1.40453	234.554
	1.4302	240	1.42473	244.677	1.43277	239.274	1.38826	237.716	1.40725	235.231
	1.43299	240.189	1.42687	245.18	1.43503	239.572	1.39063	238.049	1.40952	235.305
	1.43523	240.88	1.42941	245.494	1.43741	240.043	1.39305	238.672	1.41206	235.526
	1.43772	241.063	1.43159	245.712	1.43973	240.219	1.39576	238.72	1.41516	236.281
	1.44029	241.59	1.43401	245.929	1.44207	240.66	1.39823	239.282	1.41798	236.587
	1.44273	241.811	1.43614	246.535	1.44458	240.959	1.40023	239.671	1.42024	236.813
	1.44553	242.43	1.43882	246.497	1.44734	241.693	1.40284	239.879	1.42274	237.5
	1.44811	242.615	1.44175	247.342	1.44974	241.667	1.40529	240.427	1.42535	237.569
	1.45064	242.809	1.44454	247.774	1.45239	242.135	1.4079	240.781	1.42839	238.303
	1.45318	243.346	1.44705	248.134	1.45506	242.544	1.41033	241.012	1.43067	238.831
	1.45606	244.011	1.44962	248.398	1.45786	243.177	1.41262	241.055	1.43306	238.908
	1.45873	244.109	1.45223	248.99	1.46047	243.385	1.41532	241.984	1.43509	239.084
	1.4611	244.536	1.45437	249.314	1.46279	244.048	1.4177	242.427	1.43765	239.579
	1.46359	244.975	1.45671	249.695	1.46497	244.044	1.42005	242.74	1.43999	239.993
	1.46658	245.371	1.45897	250.026	1.46755	244.228	1.42276	243.07	1.44265	240.267
	1.46879	245.891	1.46121	250.069	1.46983	244.799	1.42491	243.372	1.44565	240.971
	1.4711	246.029	1.46371	250.689	1.47237	245.212	1.4271	243.641	1.44862	241.325
	1.47337	246.297	1.46625	251.109	1.47467	245.612	1.42949	244.018	1.45086	241.784
	1.47567	246.756	1.46887	251.436	1.47699	245.913	1.43264	244.347	1.45328	242.079
	1.47787	246.975	1.47135	251.464	1.47958	246.282	1.43514	245.113	1.45612	242.315
	1.48127	247.462	1.4741	252.319	1.48208	246.716	1.43773	245.42	1.45828	242.464
	1.48413	248.322	1.47642	252.816	1.48481	247.224	1.43953	245.52	1.46043	243.254
	1.4861	248.44	1.47898	253.009	1.48712	247.521	1.44209	246.005	1.46311	243.4
	1.48835	248.607	1.48168	253.712	1.49008	248.031	1.44429	246.386	1.46583	243.833
	1.49078	249.381	1.48412	253.907	1.49302	248.524	1.44684	246.749	1.46839	244.236
	1.49374	249.467	1.48658	254.375	1.49535	248.803	1.4491	247.03	1.47045	244.55
	1.49621	249.964	1.48928	254.909	1.49745	249.001	1.4518	247.739	1.47315	244.995
	1.49827	250.297	1.4921	255.158	1.49994	249.402	1.45403	247.957	1.47561	245.475
	1.50052	250.625	1.49515	255.687	1.50277	249.656	1.45619	248.038	1.47833	245.873
	1.50322	250.609	1.49662	256.314	1.50518	250.144	1.45868	248.624	1.48078	246.108
	1.50557	251.476	1.49925	256.479	1.50754	250.809	1.46169	248.815	1.48329	246.774
	1.50834	251.578	1.50196	256.966	1.51001	250.964	1.46412	249.279	1.48581	247.067
	1.5112	252.07	1.50647	257.403	1.51269	251.198	1.46616	249.671	1.48815	247.155
	1.51345	252.525	1.50821	257.749	1.51705	251.811	1.46847	250.237	1.49081	247.82
	1.516	252.841	1.51038	257.96	1.51918	252.232	1.47117	250.45	1.49339	248.174
	1.51891	253.298	1.51157	258.141	1.52129	252.447	1.47351	251.08	1.49603	248.427
	1.52138	253.901	1.51324	258.382	1.52466	253.163	1.47572	251.096	1.49825	248.939
	1.52385	254.073	1.5164	258.936	1.52696	253.199	1.47832	251.528	1.50101	249.262
	1.52633	254.436	1.51995	259.642	1.52982	253.924	1.48062	251.97	1.50382	249.605
	1.52872	254.954	1.52276	260.077	1.53146	254.312	1.48279	252.206	1.50692	250.286
	1.53157	255.457	1.52438	260.367	1.53312	254.474	1.48572	252.71	1.50804	250.581
	1.53429	255.883	1.52702	260.759	1.53643	254.662	1.48866	253.176	1.51057	250.371
	1.53662	256.261	1.5298	261.044	1.53901	255.319	1.4909	253.471	1.5137	251.138
	1.53938	256.387	1.53137	261.258	1.54102	255.393	1.49283	253.81	1.51636	251.297
	1.54184	256.834	1.53489	261.827	1.54363	256.144	1.49519	254.415	1.51902	251.661
	1.54438	257.426	1.53694	261.824	1.54612	256.293	1.49803	254.716	1.52006	252.126
	1.5466	257.558	1.5397	262.376	1.54749	256.293	1.50057	255.148	1.52326	252.622
	1.54902	258.109	1.54109	262.676	1.55058	257.004	1.5031	255.616	1.52643	252.906
	1.55175	258.574	1.54443	263.09	1.55236	257.185	1.50535	255.858	1.52753	253.507
	1.55367	258.486	1.54698	263.729	1.55667	257.715	1.50774	256.5	1.53145	254.026
	1.55634	258.933	1.54956	264.124	1.55814	258.059	1.51027	256.675	1.53374	254.204
	1.5591	259.546	1.55201	264.479	1.56073	258.641	1.51264	256.898	1.53693	254.867
	1.56195	259.929	1.55524	264.876	1.56379	258.86	1.5153	257.429	1.53893	254.909
	1.56402	260.32	1.55757	265.382	1.56686	259.382	1.51782	257.901	1.542	255.271
	1.56644	260.682	1.56029	265.697	1.5685	259.73	1.51988	257.95	1.54468	255.887
	1.56948	261.047	1.56177	265.705	1.57058	260.059	1.522	258.208	1.54725	256.157
	1.57194	261.577	1.56372	266.335	1.57319	260.585	1.52426	258.694	1.54902	256.468
	1.57388	261.823	1.56622	266.694	1.57686	260.965	1.52679	259.24	1.5519	257.146
	1.57612	262.171	1.5689	267.197	1.57788	261.243	1.52919	259.703	1.55436	257.393
	1.57827	262.239	1.57247	267.514	1.582	261.872	1.53169	259.997	1.55753	257.908
	1.58104	262.998	1.57459	268.081	1.58414	262.034	1.53446	260.457	1.55996	258.259
	1.58384	263.286	1.57677	268.379	1.58652	262.51	1.53705	260.759	1.56179	258.541
	1.58627	263.623	1.57891	268.917	1.58866	262.99	1.53893	261.121	1.56418	258.656
	1.58869	264.013	1.58105	269.097	1.59181	263.456	1.54112	261.301	1.56702	259.443
	1.59113	264.286	1.58405	269.57	1.59357	263.393	1.54391	261.768	1.56919	259.681
	1.59325	264.746	1.58602	270.202	1.59669	263.669	1.54687	262.389	1.57179	260.07
	1.59602	265.245	1.58908	270.226	1.5985	264.294	1.54873	262.59	1.5754	260.837
	1.59936	265.594	1.59147	270.833	1.60181	264.408	1.551	262.828	1.57699	260.911
	1.60185	265.994	1.59371	271.413	1.6037	264.771	1.55314	263.42	1.57897	261.125
	1.60405	266.401	1.59675	271.366	1.60706	265.336	1.55528	263.456	1.58179	261.836
	1.60658	266.733	1.59971	271.936	1.60919	265.892	1.55832	263.928	1.58464	262.272
	1.60969	267.459	1.6017	272.648	1.61235	266.232	1.56101	264.686	1.58731	262.191
	1.61194	267.717	1.60436	272.988	1.61398	266.854	1.56376	265.183	1.58824	262.567
	1.61435	267.91	1.60669	273.431	1.61652	266.954	1.56605	264.988	1.59181	263.034
	1.61666	268.227	1.6094	273.755	1.61891	267.373	1.56832	265.764	1.59345	263.27
	1.61909	268.912	1.61136	274.025	1.6232	268.081	1.57143	266.134	1.59652	263.905
	1.62176	269.191	1.61532	274.252	1.62397	268.078	1.57371	266.637	1.59882	264
	1.62411	269.531	1.61611	274.95	1.6274	268.337	1.57587	266.892	1.60221	264.41
	1.62668	269.92	1.61905	275.019	1.6293	268.905	1.57802	267.175	1.60483	264.932
	1.62919	270.362	1.62175	275.449	1.63129	269.107	1.58024	267.5	1.60644	265.006
	1.6311	270.512	1.62435	276.112	1.63511	269.394	1.58301	268.217	1.60947	265.684
	1.63393	271.111	1.62609	276.303	1.63659	269.967	1.58575	268.444	1.61203	266.447
	1.63662	271.351	1.62835	276.575	1.63923	270.16	1.58776	268.835	1.61355	266.335
	1.6392	271.748	1.63171	277.011	1.64236	270.654	1.59041	269.124	1.61654	266.87
	1.64162	272.007	1.63405	277.512	1.64386	271.265	1.59211	269.128	1.61911	267.513
	1.6439	272.443	1.63738	277.52	1.64734	271.6	1.59448	269.815	1.62241	267.668
	1.64658	272.647	1.63942	278.185	1.6502	271.999	1.59696	270.221	1.6254	268.025
	1.64907	273.459	1.64217	278.514	1.65278	272.352	1.60003	270.804	1.62681	268.281
	1.65122	273.444	1.64386	278.986	1.65559	272.645	1.60232	271.018	1.62908	268.673
	1.65357	273.768	1.64718	279.46	1.65672	273.029	1.60437	271.462	1.63191	269.16
	1.65599	274.484	1.64886	279.692	1.65966	273.653	1.60613	271.422	1.63508	269.645
	1.65876	274.82	1.65098	280.167	1.66314	274.005	1.60893	272.189	1.63704	269.97
	1.66107	275.316	1.65403	280.361	1.66592	274.582	1.61154	272.632	1.64023	270.251
	1.66357	275.625	1.65686	281.007	1.66678	275.03	1.61395	272.816	1.64175	270.93
	1.66599	275.937	1.65963	281.311	1.67002	274.981	1.61626	273.139	1.64522	271.002
	1.66856	276.329	1.66093	281.764	1.672	275.576	1.6191	273.932	1.64737	271.496
	1.67128	277.006	1.66457	282.034	1.67549	276.008	1.62124	273.919	1.64938	271.905
	1.67385	276.974	1.66766	282.339	1.67835	276.149	1.6231	274.125	1.65275	272.357
	1.67629	277.365	1.66863	282.931	1.68004	276.426	1.62578	274.754	1.65535	272.941
	1.6783	277.926	1.67241	283.352	1.68254	276.763	1.62829	275.038	1.65727	273.461
	1.68095	278.068	1.67529	283.795	1.68451	277.238	1.63046	275.256	1.66085	273.748
	1.68366	278.677	1.67666	284.189	1.688	277.896	1.63292	275.864	1.6626	274.05
	1.68666	278.941	1.67904	284.432	1.69051	278.182	1.6353	276.146	1.66476	274.311
	1.68915	279.583	1.68206	284.814	1.69249	278.48	1.63873	276.556	1.66685	274.651
	1.69139	279.769	1.68472	285.37	1.69548	278.916	1.64095	277.111	1.66949	275.247
	1.69383	280.228	1.68755	285.474	1.69689	279.308	1.64333	277.474	1.67307	275.802
	1.69621	280.534	1.69003	286.063	1.70111	279.478	1.64509	277.895	1.67553	275.71
	1.69863	280.942	1.69267	286.381	1.70309	279.631	1.64866	278.428	1.67891	276.363
	1.70134	281.544	1.69377	286.52	1.70655	280.241	1.65086	278.575	1.68027	276.795
	1.70386	281.93	1.69578	286.962	1.70786	280.557	1.65224	278.856	1.6835	277.074
	1.70642	282.494	1.69895	287.459	1.70995	280.855	1.65384	279.51	1.68514	277.612
	1.70878	282.604	1.7018	288.093	1.71193	281.179	1.65764	279.933	1.68873	277.877
	1.71121	282.867	1.70405	288.522	1.7146	281.549	1.66072	280.197	1.6908	278.152
	1.71377	283.313	1.70636	289.172	1.71845	281.959	1.66212	280.63	1.69335	278.292
	1.7164	283.946	1.71034	289.254	1.71978	282.491	1.66429	280.745	1.69512	278.955
	1.71876	284.288	1.71244	289.741	1.72347	282.818	1.66654	281.299	1.6975	279.119
	1.72145	284.738	1.71554	290.089	1.72589	283.16	1.66932	281.779	1.70133	279.403
	1.72394	285.093	1.71767	290.527	1.72894	283.561	1.6716	281.877	1.70328	279.922
	1.72582	285.029	1.71927	290.734	1.72967	283.816	1.67478	282.323	1.70577	280.351
	1.72793	285.473	1.7214	291.432	1.73242	284.35	1.67711	282.925	1.70866	280.74
	1.73056	285.959	1.72429	291.64	1.73611	284.943	1.67842	282.974	1.70911	281.156
	1.73264	286.068	1.7266	292.142	1.73818	285.329	1.6804	283.382	1.71375	281.462
	1.73542	286.656	1.72948	292.499	1.74129	285.633	1.68353	283.996	1.71543	281.724
	1.73774	286.976	1.73119	292.638	1.74329	286.076	1.68618	284.041	1.71841	282.392
	1.73983	287.227	1.7348	293.105	1.74645	286.458	1.68906	284.53	1.72058	282.771
	1.74249	287.341	1.73747	293.785	1.74846	286.689	1.69215	284.874	1.72324	283.072
	1.74512	288.219	1.73907	293.795	1.75118	287.36	1.69334	285.264	1.7261	283.641
	1.74769	288.451	1.74162	294.192	1.75382	287.463	1.69657	285.68	1.72876	284.022
	1.75012	288.862	1.74347	294.436	1.75702	287.857	1.69874	286.31	1.73075	284.357
	1.75268	289.372	1.74623	294.915	1.7586	288.345	1.70095	286.534	1.73206	284.759
	1.75488	289.627	1.7487	295.33	1.76022	288.437	1.7034	286.699	1.73599	285.175
	1.75766	290.081	1.75149	295.801	1.76397	289.1	1.70548	287.316	1.7391	285.431
	1.76062	290.857	1.75438	296.094	1.76657	289.686	1.7081	287.61	1.74052	285.875
	1.76316	291.091	1.75654	296.357	1.77006	289.887	1.71047	287.947	1.74334	286.202
	1.76557	291.304	1.75982	297.066	1.77061	290.248	1.71288	288.772	1.74655	286.876
	1.76806	291.946	1.76215	297.273	1.77337	290.885	1.71488	288.578	1.74856	287.27
	1.77074	292.276	1.76404	297.493	1.77684	290.932	1.71711	288.914	1.75172	287.235
	1.77328	292.602	1.76738	297.803	1.77957	291.427	1.71886	289.665	1.75273	287.493
	1.77553	293.105	1.77038	298.308	1.78049	291.784	1.7233	289.704	1.75589	288.078
	1.77768	293.067	1.77078	298.51	1.78494	292.147	1.72457	290.141	1.75868	288.506
	1.77995	293.384	1.77424	298.859	1.78689	292.428	1.72772	290.662	1.76164	288.911
	1.78221	293.984	1.77665	299.387	1.78926	292.921	1.72953	290.928	1.76374	289.461
	1.78481	294.228	1.77978	299.718	1.79177	293.172	1.7325	291.389	1.76704	289.828
	1.78732	294.665	1.78118	300.203	1.79425	293.571	1.73412	292.082	1.76856	290.046
	1.78991	295.269	1.78401	300.676	1.79569	294.137	1.73767	292.31	1.77164	290.7
	1.79235	295.303	1.78643	301.242	1.79923	294.535	1.74031	292.662	1.77408	291.24
	1.79441	295.66	1.78873	301.638	1.80136	294.774	1.7423	292.878	1.77715	291.403
	1.79714	296.293	1.79142	301.986	1.80485	295.388	1.74416	293.071	1.77925	291.771
	1.79998	296.537	1.79455	302.388	1.80697	295.55	1.74771	293.743	1.78086	291.909
	1.80234	297.097	1.79732	302.958	1.80908	295.957	1.74863	294.252	1.78318	292.209
	1.80464	297.55	1.79824	303.129	1.81213	296.647	1.75144	294.298	1.78563	293.049
	1.80719	297.653	1.80144	303.457	1.81478	296.413	1.75454	294.613	1.78931	293.271
	1.80971	298.062	1.80401	303.922	1.81583	296.947	1.75675	295.244	1.79189	293.521
	1.81184	298.621	1.80679	304.418	1.81917	297.57	1.75829	295.356	1.79443	294.224
	1.81437	298.802	1.80947	304.776	1.82146	297.748	1.76016	295.822	1.79659	294.458
	1.81717	299.295	1.81202	305.258	1.82611	298.375	1.76401	296.434	1.79928	294.698
	1.8198	300.062	1.81529	305.58	1.82692	298.644	1.76633	296.693	1.80101	295.277
	1.82237	300.213	1.81684	305.965	1.82964	298.869	1.76857	296.985	1.80364	295.444
	1.82483	300.568	1.81934	306.582	1.83235	299.052	1.77079	297.516	1.80621	295.873
	1.82708	301.092	1.82152	306.704	1.83483	299.726	1.77266	297.801	1.80879	296.417
	1.82948	301.366	1.82318	307.293	1.83753	299.836	1.77562	298.151	1.81104	296.776
	1.83199	301.78	1.82735	307.692	1.83975	300.34	1.77779	298.495	1.81372	296.935
	1.83476	302.322	1.82838	308.011	1.84219	301.032	1.78019	299.006	1.81578	297.453
	1.83748	302.646	1.83131	308.302	1.84519	301.031	1.78298	299.372	1.81784	297.382
	1.83984	302.989	1.83364	308.8	1.84721	301.42	1.78536	300.037	1.82032	297.905
	1.8423	303.409	1.83602	308.974	1.84915	301.854	1.78744	300.028	1.82428	298.503
	1.84443	303.488	1.84007	309.38	1.85221	302.435	1.78988	300.097	1.82613	298.95
	1.84693	304.001	1.84186	309.857	1.85591	302.849	1.79204	301.107	1.82864	299.259
	1.849	304.465	1.84493	310.069	1.85846	303.551	1.79542	301.329	1.83186	299.602
	1.85136	304.549	1.84615	310.354	1.86042	303.461	1.79733	301.627	1.83277	300.125
	1.85381	305.2	1.84867	311.038	1.86268	303.637	1.80002	302.053	1.83649	300.477
	1.85607	305.45	1.85136	311.354	1.86503	304.011	1.8021	302.314	1.83982	301.086
	1.85822	305.738	1.85433	311.744	1.867	304.5	1.804	302.603	1.84129	301.088
	1.86088	306.136	1.85701	312.294	1.87012	305.084	1.80733	303.195	1.84411	301.539
	1.86381	306.622	1.85921	312.774	1.8726	305.585	1.80957	303.218	1.8468	302.11
	1.866	306.908	1.86162	312.976	1.87581	305.622	1.81144	303.802	1.84947	302.249
	1.86821	307.349	1.86526	313.693	1.87728	306.216	1.81418	304.436	1.85183	302.698
	1.87065	307.778	1.86734	314.168	1.88119	306.997	1.81645	304.641	1.85443	303.161
	1.87344	308.146	1.87002	314.04	1.88338	306.895	1.81886	304.846	1.85747	303.298
	1.87605	308.466	1.87088	314.605	1.88438	307.414	1.82201	305.597	1.85918	303.648
	1.87779	308.933	1.87451	314.988	1.88754	307.844	1.82452	305.883	1.86243	304.479
	1.87989	309.246	1.87685	315.225	1.89015	308.067	1.82723	305.925	1.86528	305.093
	1.88249	309.315	1.88072	315.7	1.89232	308.609	1.82899	306.523	1.86775	305.052
	1.88516	310.261	1.88063	316.071	1.89559	309.109	1.83125	306.781	1.86967	305.64
	1.88763	310.359	1.88425	316.331	1.8983	309.235	1.83397	307.138	1.87237	305.799
	1.8901	310.63	1.8867	316.696	1.90074	309.845	1.83601	307.881	1.87422	306.284
	1.89216	311.075	1.88812	317.058	1.90344	310.366	1.83814	307.751	1.87687	306.988
	1.89457	311.449	1.89122	317.65	1.90599	310.436	1.84083	308.295	1.87932	307.13
	1.89717	311.903	1.89389	317.843	1.90838	310.834	1.84205	308.992	1.88212	307.519
	1.89983	312.375	1.8958	318.182	1.91194	311.332	1.8445	309.195	1.88414	308.075
	1.90275	312.857	1.89823	318.441	1.91209	311.574	1.84841	309.567	1.88638	308.365
	1.90508	313.272	1.90169	319.109	1.91595	311.815	1.84996	309.979	1.88971	309.286
	1.90766	313.737	1.90342	319.496	1.91864	312.219	1.85268	310.267	1.89365	309.443
	1.91022	313.953	1.90617	319.903	1.91987	312.365	1.85547	310.661	1.89546	309.411
	1.91299	314.439	1.9097	320.679	1.92279	312.929	1.85742	311.137	1.89734	309.801
	1.91527	315.04	1.91172	320.651	1.92509	313.544	1.86054	311.589	1.89935	310.269
	1.91794	315.214	1.91441	320.974	1.92815	313.588	1.86213	311.843	1.90274	310.681
	1.92048	315.81	1.91722	321.738	1.93169	314.112	1.86564	312.546	1.90436	310.895
	1.92306	316.107	1.91875	321.893	1.93368	314.496	1.86776	312.955	1.90904	311.412
	1.92509	316.364	1.92266	322.111	1.93565	314.482	1.87044	313.287	1.90999	311.753
	1.92753	316.711	1.92433	322.681	1.93837	315.232	1.87276	313.687	1.91203	312.286
	1.92995	317.301	1.92644	322.826	1.94127	315.492	1.87458	313.799	1.9162	312.566
	1.93213	317.438	1.92886	323.212	1.94442	315.863	1.87683	314.291	1.91744	312.514
	1.93458	317.694	1.93186	323.771	1.94664	316.066	1.87992	314.793	1.92023	313.109
	1.93722	318.526	1.93423	324.231	1.94762	316.609	1.88195	315.092	1.92274	313.728
	1.93968	318.565	1.93627	324.615	1.9502	316.894	1.88473	315.533	1.92509	314.069
	1.94166	318.915	1.9383	325.172	1.95275	317.539	1.88703	315.912	1.92829	314.376
	1.94378	319.426	1.94233	325.336	1.95624	317.902	1.89049	316.185	1.92923	314.745
	1.9464	319.51	1.94495	325.933	1.95873	318.053	1.89081	316.017	1.93259	314.945
	1.94951	320.152	1.94664	326.151	1.96134	318.498	1.89313	316.989	1.93414	314.926
	1.95187	320.718	1.94853	326.467	1.96382	319.099	1.89596	317.172	1.93732	315.646
	1.95355	320.856	1.95868	2.31993	1.96501	319.266	1.89869	317.92	1.94028	316.349
	1.95579	320.984	1.96054	-0.848188	1.96769	319.75	1.89989	317.876	1.943	316.724
	1.9585	321.559			1.97142	320.21	1.9041	318.486	1.94558	317.01
	1.96124	322.132			1.97343	320.501	1.90583	318.741	1.94779	317.291
	1.96381	322.244			1.97631	320.942	1.9089	319.183	1.94955	317.513
	1.96572	322.704			1.97887	321.473	1.91117	319.518	1.95264	318.365
	1.96802	322.788			1.98163	321.936	1.91326	319.725	1.95521	318.45
	1.97056	323.256			1.98385	322.19	1.91511	320.017	1.95802	318.818
	1.97324	323.913			1.98626	322.629	1.91832	320.343	1.95997	319.496
	1.97571	324.2			1.98965	322.821	1.91971	320.627	1.96232	319.804
	1.97776	324.423			1.99181	323.162	1.92328	321.359	1.96523	320.397
	1.98016	324.815			1.99302	323.545	1.92501	321.638	1.96782	320.855
	1.98279	325.21			1.9964	324.027	1.92773	321.935	1.97039	321.166
	1.98538	325.561			1.99951	324.441	1.92977	322.435	1.97981	-0.420154
	1.988	326.167			2.00186	324.762	1.93204	322.881
	1.99043	326.362			2.00416	325.083	1.93525	323.435
	1.99267	326.894			2.00532	325.466	1.93775	323.699
	1.99543	327.382			2.01011	326.142	1.93947	323.888
	2.00235	-0.742729			2.01203	326.274	1.94242	324.17
	2.0058	-0.551953			2.01425	326.59	1.94453	324.753
					2.01704	327.094	1.94617	325.164
					2.02063	327.14	1.94963	325.492
					2.02172	327.407	1.95174	325.967
					2.02453	328.006	1.95431	326.053
					2.02776	328.348	1.95654	326.483
					2.02915	328.762	1.95846	327.162
					2.03252	329.393	1.96092	327.744
					2.03491	329.611	1.96286	327.709
					2.03795	330.065	1.96543	328.253
					2.04062	330.534	1.96847	328.554
					2.04238	330.612	1.97059	329.1
					2.04502	331.118	1.97403	329.382
					2.04771	331.606	1.97565	329.725
					2.04972	331.746	1.97912	330.179
					2.05233	332.182	1.98083	330.573
					2.05464	332.714	1.98398	330.802
					2.05802	332.84	1.98635	331.171
					2.06065	333.151	1.9884	331.825
					2.06286	333.686	1.99031	331.919
					2.06537	333.753	1.9926	332.167
					2.06719	334.294	1.99471	332.779
					2.06963	334.76	1.99705	333.071
					2.07179	335.083	2.00035	333.561
					2.07534	335.449	2.0028	333.943
					2.07805	335.997	2.00485	334.001
					2.08063	336.255	2.00701	334.464
					2.08913	-5.33492	2.01003	335.264
					2.09179	-0.310695	2.01205	335.223
							2.01526	335.433
							2.01641	336.263
							2.01878	336.312
							2.0221	336.734
							2.02436	337.207
							2.02607	337.427
							2.02843	337.708
							2.03007	338.341
							2.03386	338.622
							2.03644	338.821
							2.03879	339.3
							2.04051	339.551
							2.04351	339.984
							2.04625	340.711
							2.04874	340.964
							2.05106	340.892
							2.05227	341.56
							2.05623	341.817
							2.05766	342.182
							2.06083	342.708
							2.06304	343.061
							2.0653	343.228
							2.06752	343.731
							2.06977	344.059
							2.0734	344.561
							2.07462	344.724
							2.08724	31.7355
							2.08548	0.119782
