# Supplementary material for: Experimental evaluation of stiffness predictions of multiaxial flax fibre composites by classical laminate theory
Source: PLoS One. 2020 Jun 24;15(6):e0234701. doi: 10.1371/journal.pone.0234701 (PMC7313735; doi:10.1371/journal.pone.0234701)
Supplement: S4 Table — (XLSX) [file pone.0234701.s004.xlsx]

## Sheet: Fabric I
	DATE	2014-02-07	Device	Canon 9950F (Gray, 400dpi)
	Operator	Yosuke UEKI	Softwere	ImageJ (FFT) Manual Angle Measurement
	No. of the sheet	Inside			Outside
		Stitch Pitch Angle	Fiber Pitch Angle	Fiber Angle (vs Stitch)	Stitch Pitch Angle	Fiber Pitch Angle	Fiber Angle (vs Stitch)
	1	-90.339	-40.659	49.68	-90	-36.674	53.326
	2	-90.421	-39.88	50.541	-89.67	-35.272	54.398
	3	-89.721	-40.689	49.032	-90	-38.863	51.137
	4	-90.281	-40.601	49.68	-90.257	-39.24	51.017
	5	-90.27	-41.009	49.261	-90	-40.382	49.618
	6	-89.876	-40.653	49.223	-90.249	-38.834	51.415
	7	-89.834	-38.892	50.942	-90.105	-38.506	51.599
	8	-90.127	-40.935	49.192	-90	-40.236	49.764
	9	-90	-39.843	50.157	-90	-38.699	51.301
	10	-90	-40.657	49.343	-90	-37.569	52.431
	11	-90	-40.63	49.37	-88.168	-36.935	51.233
	12	-90	-37.91	52.09	-88.493	-35.623	52.87
	13	-90	-41.711	48.289	-91.623	-38.811	52.812			Coeficient of Correlation
	14	-91.514	-40.675	50.839	-89.75	-36.621	53.129			0.529517
	15	-88.454	-35.637	52.817	-103.496	-49.43	54.066
	Mean			50.0304			52.0077			Required Pre-Strain for 45deg [%]
	SD			1.22179			1.38124			12.4066

## Sheet: Fabric II
	DATE	2014-11-06	Device	Canon 9950F (Gray, 400dpi)
	Operator	Yosuke UEKI	Softwere	ImageJ (FFT) Manual Angle Measurement
	No. of the sheet	Inside			Outside
		Stitch Pitch Angle	Fiber Pitch Angle	Fiber Angle (vs Stitch)	Stitch Pitch Angle	Fiber Pitch Angle	Fiber Angle (vs Stitch)
	1	0	47.603	47.603	0	-45.975	45.975
	2	-0.323	46.314	46.637	-0.323	-48.048	47.725
	3	-0.337	46.722	47.059	-0.337	-46.6	46.263
	4	2.7	50.174	47.474	2.7	-45	47.7
	5	0.195	47.537	47.342	0.195	-48.211	48.406
	6	0.176	47.381	47.205	0.176	-46.061	46.237
	7	0	47.653	47.653	0	-47.134	47.134
	8	0	49.576	49.576	0	-48.16	48.16
	9
	10
	11
	12
	13									Coeficient of Correlation
	14									0.328877
	15
	Mean			47.5686			47.2			Required Pre-Strain for 45deg [%]
	SD			0.874891			0.881191			4.43513
