# Supplementary material for: Experimental evaluation of stiffness predictions of multiaxial flax fibre composites by classical laminate theory
Source: PLoS One. 2020 Jun 24;15(6):e0234701. doi: 10.1371/journal.pone.0234701 (PMC7313735; doi:10.1371/journal.pone.0234701)
Supplement: S5 Table — (XLSX) [file pone.0234701.s005.xlsx]

## Sheet: Orientation, Mechanical
Old ID	Plate ID	Specimen ID	Testing Direction (vs stitching)	Geometry[mm]									Note	Orientation(measured data)				Orientation (from grossy surface)				Result of tensile test
				Thickness 1	Thickness 2	Thickness 3	Width 1	Width 2	Width 3	Ave. Thickness (corrected)	Ave. Width	Cross sectional Area [mm2]		1st-S	2nd-S	1st-R	2nd-R	1st,2nd layer		3rd, 4th layer		Modulus [GPa]	Modulus [GPa] corrected	Mean Modulus [GPa] (corrected)	UTS [MPa]	UTS [MPa] corrected	Mean UTS [MPa] (corrected)	strain at UTS
1-1A	Fabric I (typeA)	01	0	2.92	2.91	2.92	25.12	25.12	25.12	2.79267	25.12	70.1518		53.7	130.6	141.47	37.97	53.7	-49.4	-37.97	38.53	5.24041	5.4731	5.6138	67.3775	70.3692	72.5161
1-1B		02	0	2.9	2.97	2.91	25.04	25.02	25.03	2.80267	25.03	70.1507		52.66	130.33	140.64	38.9	52.66	-49.67	-38.9	39.36	5.47685	5.71917		70.9106	74.0479
1-1C		03	0	2.89	2.9	2.89	25.12	25.07	25.1	2.76933	25.0967	69.501		52.04	130.7	140.385	38.19	52.04	-49.3	-38.19	39.615	5.40702	5.64912		69.997	73.1312
1-3A		41	45	2.82	2.89	2.88	24.96	24.97	24.98	2.73933	24.97	68.4012		96.06	172.93	96.195	172.79	-83.94	-7.07	7.21	83.805	11.656	12.1836	12.019	127.62	133.397	125.563
1-3B		42	45	2.93	2.92	2.93	24.74	24.69	24.76	2.80267	24.73	69.3099		96.8	174.59	96.61	174.28	-83.2	-5.41	5.72	83.39	11.481	11.989		119.042	124.309
1-3C		43	45	2.89	2.87	2.89	24.74	24.76	24.77	2.75933	24.7567	68.3119		97.252	173.69	93.494	172.283	-82.748	-6.31	7.717	86.506	11.3732	11.8843		113.866	118.983
1-2A		91	90	2.89	2.96	2.95	24.87	24.89	24.85	2.80933	24.87	69.8681		144.13	36.67	48.21	129.68	-35.87	36.67	50.32	-48.21	5.76073	6.015	6.02756	75.9473	79.2995	79.3758
1-2B		92	90	2.95	2.91	2.93	25.1	25.1	25.14	2.806	25.1133	70.468		143.63	36.87	47.89	130.42	-36.37	36.87	49.58	-47.89	5.85158	6.11017		78.7181	82.1968
1-2C		93	90	2.88	2.92	2.95	24.87	24.86	24.88	2.79267	24.87	69.4536		142.41	37.06	47.78	129.33	-37.59	37.06	50.67	-47.78	5.70421	5.95749		73.3731	76.6311
2-1A	Fabric | (typeB)	01	0	3.01	2.88	2.92	24.91	24.91	24.84	2.81267	24.8867	69.9979		52.74	130.919	49.384	126.942	52.74	-49.081	53.058	-49.384	4.38071	4.57384	4.5966	51.0256	53.2751	53.8571
2-1B		02	0	2.89	2.97	2.9	25.05	25.05	25.1	2.796	25.0667	70.0864		52.842	131.205	49.242	126.452	52.842	-48.795	53.548	-49.242	4.48666	4.68564		52.6468	54.9816
2-1C		03	0	2.95	2.91	3.03	24.95	24.95	24.91	2.83933	24.9367	70.8035		52.677	130.05	49.894	127.69	52.677	-49.95	52.31	-49.894	4.34075	4.53032		51.0837	53.3146
2-3A		41	45	2.87	2.96	2.93	25.07	25.07	25.02	2.796	25.0533	70.0491		101.066	173.71	6.37	81.07	-78.934	-6.29	-81.07	-6.37	11.0948	11.5869	11.649	123.143	128.604	131.369
2-3B		42	45	3	2.87	2.99	25.1	25.1	25.11	2.82933	25.1033	71.0257		98.71	173.93	6.233	82.27	-81.29	-6.07	-82.27	-6.233	11.1006	11.5871		126.087	131.612
2-3C		43	45	3.04	2.87	3	25.07	25.07	25.04	2.846	25.06	71.3208		98.99	174.45	5.925	83.786	-81.01	-5.55	-83.786	-5.925	11.2815	11.7731		128.3	133.89
2-2A		91	90	2.89	2.93	2.93	24.69	24.69	25.54	2.79267	24.9733	69.7422		143.097	38.06	142.85	38.46	-36.903	38.06	-38.46	37.15	6.48195	6.76976	6.76594	96.1153	100.383	100.103
2-2B		92	90	3	2.95	2.9	25.11	25.11	25.09	2.826	25.1033	70.942		143.29	38.7	142.181	38.69	-36.71	38.7	-38.69	37.819	6.41385	6.69527		94.6859	98.8406
2-2C		93	90	2.9	2.88	2.93	24.85	24.85	24.96	2.77933	24.8867	69.1683		141.76	39.45	142.03	37.92	-38.24	39.45	-37.92	37.97	6.54096	6.83279		96.7688	101.086
1-1A	Fabric II (typeA)	01	0	2.8	2.94	2.86	25.76	25.56	25.38	2.74267	25.5667	70.1208		47.65	-45.252	138.275	42.54	47.65	-45.252	-42.54	41.725		5.71476	5.59972		70.5692	68.8725	2.86621
1-1B		02	0	2.89	2.92	2.88	25.02	25.08	25.14	2.77267	25.08	69.5385		47.539	-43.69	140.124	43.01	47.539	-43.69	-43.01	39.876		5.59327			68.0891		2.2184
1-1C		03	0	2.92	2.97	2.92	25.13	25.04	24.88	2.81267	25.0167	70.3635		45.778	134.415	139.5	43.727	45.778	-45.585	-43.727	40.5		5.49112			67.9593		2.70304
1-3A		41	45	2.94	2.95	2.96	25.39	25.36	25.27	2.826	25.34	71.6108		-87.507	179.107	-83.03	-2.168	-87.507	-0.893	2.168	83.03		11.0648	11.5096		117.883	130.589	1.60445
1-3B		42	45	2.92	2.97	2.94	25.17	25.17	25.25	2.81933	25.1967	71.0378		-86.309	-0.252	-84.698	-1.341	-86.309	-0.252	1.341	84.698		11.6206			132.47		1.81959
1-3C		43	45	2.87	2.94	2.93	24.53	24.73	24.92	2.78933	24.7267	68.9709		-85.048	-0.534	-86.018	-0.653	-85.048	-0.534	0.653	86.018		11.8435			141.415		1.88037
1-2A		91	90	2.91	2.89	2.96	25.3	25.47	25.74	2.796	25.5033	71.3073		-41.573	44.778	48.156	-46.131	-41.573	44.778	46.131	-48.156		5.3093	5.22788		65.1839	64.2096	2.21706
1-2B		92	90	2.89	2.91	2.93	25.13	25.09	24.92	2.786	25.0467	69.78		-41.314	43.587	48.107	134.079	-41.314	43.587	45.921	-48.107		5.15215			63.0541		2.2488
1-2C		93	90	2.93	2.91	3	25.13	25.25	25.27	2.82267	25.2167	71.1782		-43.318	42.703	49.804	132.763	-43.318	42.703	47.237	-49.804		5.22219			64.3909		2.48971
2-1A	Fabric II (typeB)	01	0	2.93	2.8	2.96	25.5	25.46	25.35	2.77267	25.4367	70.5274		48.108	134.293	45.785	132.439	48.108	-45.707	47.561	-45.785		5.00223	5.04817		59.7948	60.0514	2.02362
2-1B		02	0	2.94	2.96	2.95	25.22	25.3	25.25	2.826	25.2567	71.3753		46.409	134.185	46.273	135.103	46.409	-45.815	44.897	-46.273		5.02614			60.2177		2.08952
2-1C		03	0	2.84	2.97	3.03	24.58	24.82	24.96	2.82267	24.7867	69.9645		43.736	134.614	48.136	135.56	43.736	-45.386	44.44	-48.136		5.11615			60.1417		1.96049
2-3A		41	45	2.93	3.08	3.07	25.17	25.16	25.13	2.90267	25.1533	73.0117		89.241	0.979	-4.11	-86.67	89.241	0.979	86.67	4.11		10.6157	11.0215		124.253	119.035	1.77053
2-3B		42	45	2.89	2.99	3.04	25.16	25.25	25.22	2.84933	25.21	71.8317		87.934	3.385	-4.699	-86.491	87.934	3.385	86.491	4.699		10.698			113.349		1.61718
2-3C		43	45	3	2.98	2.94	25.41	25.26	25.25	2.84933	25.3067	72.1071		86.779	2.598	-2.726	-85.365	86.779	2.598	85.365	2.726		11.7509			119.503		1.60106
2-2A		91	90	2.86	3.08	2.95	25.14	25.12	25.09	2.83933	25.1167	71.3146		136.52	40.187	140.382	39.417	-43.48	40.187	-39.417	39.618		6.106	5.98288		77.3504	75.8322	2.24353
2-2B		92	90	3.07	2.94	2.93	25.17	25.17	25.12	2.856	25.1533	71.8379		136.89	41.103	139.769	40.705	-43.11	41.103	-40.705	40.231		5.93			75.3143		2.85258
2-2C		93	90	2.95	2.97	2.92	24.99	24.94	24.89	2.82267	24.94	70.3973		135.51	40.09	139.06	39.606	-44.49	40.09	-39.606	40.94		5.91264			74.832		2.88793
													89.241	-90.759
													87.934	-92.066
